# Supplementary material for: Effects of Co-existing Heterotrophs on Physiology of and Nitrogen Metabolism in Autotrophic Nitrite-oxidizing Candidatus Nitrotoga
Source: Microbes Environ. 2023 Dec 9;38(4):ME23076. doi: 10.1264/jsme2.ME23076 (PMC10728634; doi:10.1264/jsme2.ME23076)
Supplement: Supplementary file 2 — Supplementary Material 2 [file 38_23076_s2.xlsx]

## Sheet: Original
Supplementary table S1 Gene expression levels of Ca. Nitrotoga sp. AM1P genes in coculture with Acidovorax sp. NB1 compared to axenic culture.
locus_tag	gene	product	baseMean	log2Foldchange	adjusted p valule
W01_00330	glnK_1	nitrogen regulatory protein P-II, for nitrogen assimilation by glutamine synthetase	4652.18	2.92861	0.0106659
W01_03810		uroporphyrin-III C-methyltransferase	6929.98	2.61977	3.69e-07
W01_00340	amtB	ammonium transporter	38304.9	2.28223	0.0241727
W01_01090		hypothetical protein	21595.1	2.25922	0.00339454
W01_26760	pilE	prepilin-type N-terminal cleavage/methylation domain-containing protein	21504.8	2.25641	4.94e-07
W01_03820	nirB	assimilatory nitrite reductase, large subunit	32491.4	2.14604	0.0187386
W01_01080	glnK_2	nitrogen regulatory protein P-II, for nitrogen assimilation by glutamine synthetase	9613.75	2.12863	0.0572237
W01_22860		lipoprotein	11074.7	2.12148	0.00157513
W01_03830	nirD	assimilatory nitrite reductase, small subunit	4832.26	2.08501	0.0712002
W01_04950		hypothetical protein	9732.96	1.83242	0.00376514
W01_26390		hypothetical protein	55043	1.79453	0.0294928
W01_03860	glnG	fused DNA-binding response regulator in two-component regulatory system	5979.08	1.6669	0.0769005
W01_13670		hypothetical protein	11058.8	1.66354	0.00974607
W01_02120		hypothetical protein	9961.66	1.64745	0.0206769
W01_01290		putative ammonium transporter	6444.08	1.64147	0.000870664
W01_03840		formate/nitrite transporter	5297.74	1.63672	0.00195363
W01_15270		membrane protein	6726.05	1.63239	0.00574546
W01_03690		hypothetical protein	1998.39	1.59867	1.11e-05
W01_05880		hypothetical protein	3527.59	1.54495	3.01e-17
W01_13640		hypothetical protein	2548.15	1.49326	0.0443723
W01_17660		hypothetical protein	1456.16	1.47369	0.0110689
W01_22650		hypothetical protein	12777.1	1.45382	0.0227034
W01_17670		hypothetical protein	3145.39	1.45319	0.000720472
W01_19320		hypothetical protein	1183.89	1.44598	2.38e-07
W01_13650		phage tail protein	6363.92	1.4404	0.0118703
W01_03850	glnL	sensory histidine kinase in two-component regulatory system	4098.45	1.42642	0.00571657
W01_20130		hypothetical protein	3544.75	1.41886	0.0527936
W01_23560		hypothetical protein	3862.75	1.40375	0.000590517
W01_26640		hypothetical protein	9445.59	1.39249	0.00250408
W01_09040		hypothetical protein	12994.3	1.38743	0.00678369
W01_15310		hypothetical protein	1937.53	1.31194	4.82e-05
W01_15300		hypothetical protein	944.455	1.30942	0.000406481
W01_13660		tail protein	25168	1.2342	0.0728074
W01_19310		hypothetical protein	2458.04	1.23187	0.000576619
W01_22640		hypothetical protein	2883.15	1.2245	0.157562
W01_19710		hypothetical protein	41372.3	1.21448	0.0628252
W01_23230		HesB family protein	9510.69	1.2036	0.0026526
W01_15340		hypothetical protein	5674.97	1.19827	0.0105447
W01_22660		hypothetical protein	3516.84	1.19712	0.105325
W01_18520	atpE	F0 sector of membrane-bound ATP synthase, subunit c	1301.58	1.19186	0.0934604
W01_21150	rplO	50S ribosomal protein L15	1521.57	1.1835	0.000205421
W01_13430		hypothetical protein	4216.31	1.18325	0.000952304
W01_20020		cytochrome b6	7569.73	1.17957	0.020407
W01_20880	rplL	50S ribosomal protein L7/L12	3886.43	1.17682	0.00657538
W01_19270		hypothetical protein	4639.36	1.17652	0.000462608
W01_07800		hypothetical protein	6184.01	1.17258	0.000154134
W01_09030		hypothetical protein	5759.83	1.16898	0.0033672
W01_23220	iscR	Fe-S cluster assembly transcriptional regulator IscR	14168.7	1.16665	0.00708772
W01_21070	rplX	50S ribosomal protein L24	3844.1	1.15064	0.000343003
W01_06120		hypothetical protein	9829.61	1.14331	0.0112616
W01_26180		cold-shock protein	15617.2	1.13654	0.00385059
W01_11630	infC	translation initiation factor IF-3	2954.17	1.13097	2.39e-06
W01_13440		hypothetical protein	16507	1.12306	0.0105163
W01_15290		hypothetical protein	2126.78	1.11985	0.00571657
W01_15410	bfr_2	bacterioferritin	5764.26	1.11642	0.000419756
W01_14810	rpmB	50S ribosomal protein L28	1949.16	1.11363	0.000154134
W01_22840		hypothetical protein	2471.32	1.10663	0.00034281
W01_20870	rplJ	50S ribosomal protein L10	5181.48	1.10044	0.00675844
W01_02130		hypothetical protein	862.805	1.08935	1.88e-13
W01_06920		hypothetical protein	1356.64	1.08511	0.00376514
W01_21080	rplE	50S ribosomal protein L5	6023.27	1.07912	0.00140997
W01_19630		hypothetical protein	88961.2	1.06463	0.0643968
W01_21040	rpmC	50S ribosomal protein L29	867.769	1.04846	0.00324155
W01_04960		hypothetical protein	979.101	1.04585	0.170571
W01_20920	rpsG	30S ribosomal protein S7	3075.81	1.03203	0.00791929
W01_03760		hypothetical protein	6784.31	1.02899	0.332388
W01_26400		hypothetical protein	66923.3	1.02661	0.226245
W01_23250		ABC transporter ATP-binding protein	21129.7	1.02205	0.0245726
W01_21180	rpsM	30S ribosomal protein S13	6343.57	1.02154	0.00987269
W01_04560	hup_1	DNA-binding protein HU-beta	8596.38	1.01966	0.00298658
W01_20120		putative fructose-1,6-bisphosphate aldolase	7855.98	1.01605	0.0454595
W01_03290	rnk_1	nucleoside diphosphate kinase regulator	3503.16	1.01146	0.00141109
W01_24780		hypothetical protein	4630.73	1.0078	0.0208003
W01_19330		hypothetical protein	1501.67	1.00563	0.000179103
W01_15280		hypothetical protein	5919.65	0.999125	0.0227086
W01_00350		hypothetical protein	4250.25	0.995164	0.243612
W01_20070		pyridine nucleotide-disulfide oxidoreductase	7536.72	0.985767	0.0112912
W01_05560		nucleoid-associated protein	590.28	0.985349	0.0171245
W01_05450		hypothetical protein	455.056	0.982366	0.00060719
W01_04570		hypothetical protein	398.677	0.982311	0.000789153
W01_13630		hypothetical protein	2144.07	0.977854	0.192481
W01_21890	hitA	histidine triad nucleotide-binding protein	1624.85	0.964048	6.13e-07
W01_21810	rpsT	30S ribosomal protein S20	4642.18	0.957972	0.017215
W01_18530	atpF	F0 sector of membrane-bound ATP synthase, subunit b	1327.62	0.95438	0.181098
W01_21660		hypothetical protein	7085.85	0.950708	0.107664
W01_08800		hypothetical protein	3838.86	0.936678	6.13e-05
W01_21120	rplR	50S ribosomal protein L18	1286.99	0.935867	0.00837604
W01_20170	tal_3	transaldolase	7267.78	0.935364	0.0419546
W01_11950		hypothetical protein	507.613	0.92666	0.000406481
W01_04970		phosphoglycerate mutase	1272.91	0.921718	0.00833143
W01_25450		hypothetical protein	638.713	0.918803	4.72e-10
W01_21000	rpsS	30S ribosomal protein S19	1973.56	0.916602	0.126988
W01_19280	ccoN	cytochrome c oxidase cbb3-type, subunit I	49098.3	0.911578	0.0611521
W01_23240	ycf24	Fe-S cluster assembly protein SufB	23619.3	0.911108	0.0291393
W01_08730		hypothetical protein	4482.24	0.910636	3.47e-05
W01_00360		glycosyl transferase family 1	1143.7	0.908715	0.19826
W01_21090	rpsN	30S ribosomal protein S14	3768.57	0.901752	0.00571657
W01_09670		hypothetical protein	6914.57	0.899554	0.0153563
W01_01660		TonB-dependent receptor	11829.3	0.897639	0.164307
W01_21170	infA2	translation initiation factor IF-1 2	1738.43	0.894812	0.00846508
W01_25960		hypothetical protein	102985	0.892649	0.281946
W01_06970		hypothetical protein	6249.14	0.891602	0.0101367
W01_21060	rplN	50S ribosomal protein L14	10593.9	0.890841	0.00150917
W01_13450		hypothetical protein	6272.42	0.888618	0.0153563
W01_00760		hypothetical protein	2167.54	0.885979	0.0145744
W01_21900	tatA	Sec-independent protein translocase protein TatA	3741.3	0.881719	4.93e-05
W01_02950	fliA	RNA polymerase sigma factor FliA	1245.68	0.879965	2.02e-07
W01_25720		hypothetical protein	6239.17	0.879783	6.68e-07
W01_04690		hypothetical protein	9366.58	0.878879	0.0123842
W01_00880		hypothetical protein	11865.5	0.878514	0.0044747
W01_17500		type II secretion system protein G	1060.84	0.877355	0.00235134
W01_02240		hypothetical protein	2562.21	0.866593	1.72e-06
W01_11470	mscL	large-conductance mechanosensitive channel	1991.33	0.866478	0.000153022
W01_19740	actB_1	putative menaquinol oxidoreductase complex ACIII, molybdopterin-binding subunit ActB1	25190.2	0.864203	0.0867673
W01_04680	lasI	acyl homoserine lactone synthase	28942.2	0.862615	0.0459012
W01_13400	rpmA	50S ribosomal protein L27	3185.2	0.856919	0.00450773
W01_09010		BAX inhibitor protein	5242.97	0.854967	0.0209825
W01_21130	rpsE	30S ribosomal protein S5	3781.25	0.85193	0.0160913
W01_15320		hypothetical protein	2039.14	0.851376	0.00323277
W01_03780		iron transport receptor protein	87325.8	0.851146	0.26578
W01_14040		hypothetical protein	1339.55	0.847901	0.000499957
W01_20970	rplD	50S ribosomal protein L4	7850.71	0.837571	0.0486767
W01_19360		hypothetical protein	955.822	0.833981	3.89e-05
W01_14010		putative nitrite oxidoreductase, gamma subunit	43238.3	0.833885	0.366144
W01_25560	rpsI	30S ribosomal protein S9	2844.75	0.8291	4.93e-05
W01_21190	rpsK	30S ribosomal protein S11	2897.04	0.827528	0.0180062
W01_20990	rplB	50S ribosomal protein L2	6179.39	0.824238	0.0294928
W01_16850		putative nitrite oxidoreductase, gamma subunit	43223.8	0.822058	0.372225
W01_23610		FKBP-type peptidyl-prolyl cis-trans isomerase	5160.42	0.821544	2.36e-05
W01_12930		putative nitrite oxidoreductase, gamma subunit	43332.7	0.818119	0.374112
W01_06160		hypothetical protein	3455.85	0.817119	0.00195363
W01_20950	rpsJ	30S ribosomal protein S10	4502.24	0.815367	0.020747
W01_21010	rplV	50S ribosomal protein L22	2004.99	0.814139	0.0202186
W01_02710	rpsA	30S ribosomal protein S1	19758	0.814073	0.0209825
W01_09680		hypothetical protein	3094.67	0.808467	0.0151346
W01_21200	rpsD	30S ribosomal protein S4	9788.43	0.807337	0.0574049
W01_16310		hypothetical protein	28568.5	0.806896	0.0848736
W01_21210	rpoA	DNA-directed RNA polymerase subunit alpha	9668.87	0.806101	0.0563674
W01_00630	exbB_1	biopolymer transport protein ExbB	1321.2	0.804417	0.222212
W01_13550		hypothetical protein	7767.8	0.803172	0.0377525
W01_17380		peptidylprolyl isomerase	5191.97	0.798626	0.0977593
W01_11610	rplT	50S ribosomal protein L20	3609.8	0.797303	0.00124156
W01_19410		hypothetical protein	1264.61	0.795388	0.00224486
W01_11550	nusA	transcription termination/antitermination protein NusA	4757.14	0.792388	0.017643
W01_23080	cld	chlorite dismutase	15798.4	0.790922	0.0375865
W01_13530		hypothetical protein	2910.58	0.790637	0.0112912
W01_06660		outer membrane protein chaperone	1307.72	0.786483	0.00161938
W01_07920	recA	protein RecA	3207.93	0.783026	8.67e-06
W01_19150		cytochrome c	22958.6	0.781821	0.0192356
W01_21100	rpsH	30S ribosomal protein S8	2453.6	0.780794	0.0149809
W01_20110	glgP_1	alpha-glucan phosphorylase	8830.36	0.779577	0.0429891
W01_20850	rplK	50S ribosomal protein L11	3495.87	0.779342	0.0307161
W01_03700		hypothetical protein	2537.33	0.777188	0.01813
W01_01070	flgN	FlgN family protein	2382.22	0.775576	0.0115129
W01_21300		hypothetical protein	3467.25	0.774068	0.302665
W01_05440		hypothetical protein	519.169	0.773888	0.00412477
W01_02090		hypothetical protein	96.185	0.773524	0.0299593
W01_19300		hypothetical protein	36137.9	0.773392	0.0712002
W01_13610		ATPase	3926.53	0.771436	0.0712002
W01_10850	tig	trigger factor	9324.76	0.77032	0.00108757
W01_25030		hypothetical protein	1506.43	0.770018	0.00730079
W01_14320		hypothetical protein	29223	0.767031	0.0577112
W01_01670		hypothetical protein	2206.39	0.765667	0.371887
W01_20860	rplA	50S ribosomal protein L1	2839.73	0.764947	0.0318841
W01_13460		hypothetical protein	10099.4	0.764475	0.0434883
W01_10170		hypothetical protein	306.993	0.763834	0.0185972
W01_21870	hisI	phosphoribosyl-AMP cyclohydrolase	1186.65	0.763519	0.00224471
W01_12840		hypothetical protein	219.714	0.763214	0.109632
W01_16590		hypothetical protein	30270.1	0.760764	0.363553
W01_22110		hypothetical protein	969.572	0.759643	0.00200786
W01_16000		hypothetical protein	413.16	0.759502	0.0260768
W01_08010	ahpC	alkyl hydroperoxide reductase subunit AhpC	6534.38	0.758716	0.0154185
W01_05120		hypothetical protein	1189.39	0.75837	6.78e-06
W01_20960	rplC	50S ribosomal protein L3	17093.3	0.758108	0.132284
W01_14900		hypothetical protein	5781.99	0.757207	0.040643
W01_03420		hypothetical protein	25576.3	0.75704	0.240845
W01_11560	rimP	ribosome maturation factor RimP	1766.66	0.754929	0.000963267
W01_13780		CoA ester lyase	4223.18	0.751698	0.00383132
W01_20930	fusA2	elongation factor G 2	10582.2	0.746256	0.0687352
W01_23350		peptidyl-prolyl cis-trans isomerase	9742.43	0.746141	0.0895972
W01_20010		DNA-binding protein	3143.66	0.74313	0.00306322
W01_23340	dsbB	disulfide bond formation protein B	1369.32	0.74242	0.00324155
W01_05830		hypothetical protein	10791.2	0.740429	0.0779801
W01_17590		hypothetical protein	3137.06	0.738066	0.000196879
W01_19810		stringent starvation protein B	1654.46	0.737771	0.000685655
W01_14820	rpmG	50S ribosomal protein L33	343.151	0.737593	0.0395646
W01_20180	zwf_2	glucose-6-phosphate 1-dehydrogenase	8316.22	0.736586	0.051891
W01_02640		hypothetical protein	3640.12	0.735199	0.00621394
W01_12890		hypothetical protein	5705.4	0.734076	0.0181374
W01_16830		hypothetical protein	1927.39	0.731268	0.00513409
W01_19780	actE	putative menaquinol oxidoreductase complex ACIII, monohaem cytochrome c subunit ActE	2426.61	0.730787	0.0227034
W01_04750	rplI	50S ribosomal protein L9	1434.96	0.729106	0.0255787
W01_09880		hypothetical protein	337.224	0.725639	0.0264864
W01_21050	rpsQ	30S ribosomal protein S17	946.37	0.724701	0.0190663
W01_14670	fbp_2	peptidyl-prolyl cis-trans isomerase	3505.99	0.723733	0.00452741
W01_20090		hypothetical protein	1807.15	0.722857	0.00235134
W01_20700		hypothetical protein	18062.1	0.722686	0.0459012
W01_20780		hypothetical protein	7378	0.720152	0.23896
W01_23010	rplY	50S ribosomal protein L25	4009.99	0.71892	0.0590545
W01_22300	trxA	thioredoxin	3041.69	0.717254	0.00759336
W01_09620		hypothetical protein	9540.99	0.712833	0.0221731
W01_21880	hisE	phosphoribosyl-ATP pyrophosphatase	1004.66	0.711869	0.000390355
W01_07090		transcriptional regulator	1108.87	0.7113	0.00342648
W01_12910		hypothetical protein	1927.16	0.710313	0.00791929
W01_07130		hypothetical protein	3664.08	0.710137	0.00738776
W01_11100	higA	transcriptional regulator	1048.17	0.709501	4.24e-05
W01_17720		hypothetical protein	1474.03	0.709444	0.0027907
W01_05620	tal_1	transaldolase	9826.14	0.709162	0.0103407
W01_23890		hypothetical protein	5627.18	0.708171	0.0130241
W01_13470		hypothetical protein	8612.54	0.705788	0.0594636
W01_20060		hypothetical protein	1356.8	0.703168	0.0242476
W01_02280		hypothetical protein	13777.1	0.702625	0.0154085
W01_24990		hypothetical protein	2900.84	0.70048	0.0017344
W01_06740	tsf	elongation factor Ts	1612.3	0.699866	0.292517
W01_04780	mobA	molybdenum cofactor guanylyltransferase	1730.14	0.699413	6.1e-05
W01_03790		PKHD-type hydroxylase	10369.5	0.699378	0.192428
W01_13730		plasmid maintenance system killer protein	659.955	0.696915	0.000913988
W01_21140	rpmD	50S ribosomal protein L30	3207.71	0.696283	0.0296749
W01_16870	nxrA_3	nitrite oxidoreductase, alpha subunit	191187	0.695968	0.470829
W01_19650		hypothetical protein	2006.13	0.695801	6.65e-05
W01_10570		hypothetical protein	3572.08	0.695754	0.0500264
W01_21990	gldC_2	gliding motility protein GldC	1151.23	0.69387	0.000154134
W01_18570	atpD	membrane-bound ATP synthase, F1 sector, beta-subunit	10715.9	0.693303	0.146183
W01_21110	rplF	50S ribosomal protein L6	6177.38	0.692235	0.0541515
W01_12110		hypothetical protein	3179.31	0.689398	0.0203945
W01_05130	hup_2	transcriptional regulator	14107.1	0.688325	0.041117
W01_11130		hypothetical protein	545.718	0.688271	0.00231672
W01_25440		hypothetical protein	436.925	0.687832	0.0176893
W01_20910	rpsL	30S ribosomal protein S12	4272.57	0.687463	0.0731859
W01_12950	nxrA_1	nitrite oxidoreductase, alpha subunit	191271	0.685904	0.478823
W01_23300		rhodanese-like domain-containing protein	1799.23	0.685572	0.000288621
W01_08370		hypothetical protein	1090.35	0.68454	0.0216581
W01_11430		peroxidase	14091.3	0.684371	0.027512
W01_13620		hypothetical protein	3973.37	0.684082	0.113418
W01_00120		hypothetical protein	7475.24	0.683639	0.0079148
W01_19470	ftsZ	cell division protein FtsZ	9383.79	0.683522	0.0597596
W01_06180		hypothetical protein	2502.58	0.683426	0.043893
W01_26170	clpS	ATP-dependent Clp protease adapter protein ClpS	1234.95	0.683335	1.38e-05
W01_08360	moaE	molybdenum cofactor biosynthesis protein MoaE	2351.61	0.682694	0.000791907
W01_20900	rpoC	DNA-directed RNA polymerase subunit beta'	22065.4	0.681073	0.15882
W01_13860		hypothetical protein	5729.04	0.680127	0.000909744
W01_25280		integrase	2985	0.679913	0.00686353
W01_11190		hypothetical protein	3218.11	0.679689	0.0687352
W01_20230		glutaredoxin	14342.3	0.67949	0.0527936
W01_19030	gcvH	glycine cleavage system H protein	2968.24	0.678623	0.0141594
W01_21220	rplQ	50S ribosomal protein L17	5054.34	0.678503	0.0987945
W01_20150	tktA_2	transketolase	7034.12	0.677814	0.072826
W01_11510	rpsO	30S ribosomal protein S15	2913.11	0.677649	0.00731962
W01_05380		hypothetical protein	1236.77	0.677588	0.000871671
W01_13520		hypothetical protein	1088.59	0.676203	0.0263403
W01_01600		hypothetical protein	2749.6	0.675933	0.569327
W01_05900		hypothetical protein	4172.81	0.674889	0.00187073
W01_20830	secE	protein translocase subunit SecE	1120.78	0.67485	0.323665
W01_11540	infB	translation initiation factor IF-2	9214.19	0.674386	0.0813208
W01_18560	atpG	F1 sector of membrane-bound ATP synthase, gamma subunit	3083.66	0.673752	0.0649419
W01_24060	rhlE-1	ATP-dependent RNA helicase RhlE	18827.2	0.673524	0.141597
W01_22610		hypothetical protein	1020.33	0.671599	0.0497323
W01_01680		hypothetical protein	6285.13	0.671306	0.225213
W01_13480		hypothetical protein	599.581	0.671135	0.0163977
W01_13740	agxT	serine--pyruvate aminotransferase	9531.87	0.667009	0.154596
W01_00620		hypothetical protein	5639.75	0.666905	0.123669
W01_24590		hypothetical protein	4472.49	0.666888	0.0162571
W01_20040		hypothetical protein	2427.68	0.666232	0.316189
W01_10290		KTSC domain-containing protein	773.926	0.665595	0.0105515
W01_22030		hypothetical protein	6387.04	0.664431	0.0670086
W01_13500		baseplate assembly protein	1334.25	0.660748	0.0219573
W01_12920		putative nitrite oxidoreductase assembly chaperone protein	3976.42	0.660492	0.0720522
W01_25510		hypothetical protein	2711.48	0.658152	0.0261232
W01_20980	rplW	50S ribosomal protein L23	917.673	0.658013	0.0177779
W01_23620		cold-shock protein	5776.65	0.655371	0.00657538
W01_02410		hypothetical protein	7977.95	0.652684	0.00802771
W01_13570		hypothetical protein	392.277	0.652196	0.0568608
W01_25000	tolB	protein TolB	12047.9	0.651828	0.0286977
W01_10040	rnk_2	nucleoside diphosphate kinase regulator	931.218	0.649982	0.00819268
W01_20260	algR	DNA-binding response regulator	4207.77	0.647215	0.0736984
W01_05370		hypothetical protein	2111.73	0.646958	4.5e-07
W01_15590		hypothetical protein	3104.14	0.646874	0.00403863
W01_23290		iron transporter	4761.07	0.646696	0.00949168
W01_13590		hypothetical protein	4060.11	0.646294	0.110033
W01_23360		hypothetical protein	8062.64	0.646152	0.0629968
W01_16860	nxrB_3	nitrite oxidoreductase, beta subunit	42221.6	0.644764	0.518546
W01_01200		hypothetical protein	11389.3	0.643461	0.0118703
W01_02840		hypothetical protein	1240.96	0.643314	0.000873795
W01_20430		hypothetical protein	414.107	0.643254	0.0117965
W01_18550	atpA	membrane-bound ATP synthase, F1 sector, alpha-subunit	11849.9	0.64211	0.212134
W01_13540		hypothetical protein	8650.89	0.641209	0.0561616
W01_25570	rplM	50S ribosomal protein L13	11828	0.640889	0.0633632
W01_13990	cysK_2	cysteine synthase A, O-acetylserine sulfhydrolase A subunit	3505.86	0.640717	0.0421493
W01_03450	cbbL	ribulose bisphosphate carboxylase, large chain	102340	0.639989	0.303779
W01_13580		hypothetical protein	4096.93	0.639693	0.0989032
W01_20890	rpoB	DNA-directed RNA polymerase subunit beta	13901.7	0.638246	0.178126
W01_14930	rplS	50S ribosomal protein L19	3333.87	0.637706	0.0471346
W01_02920		hypothetical protein	128.62	0.637591	0.022281
W01_04770		hypothetical protein	9023.47	0.637464	0.01861
W01_14020	nxrB_2	nitrite oxidoreductase, beta subunit	42393.5	0.63666	0.521205
W01_21020	rpsC	30S ribosomal protein S3	13605.8	0.635803	0.181706
W01_10810		peptidylprolyl isomerase	2852.86	0.635155	0.00869824
W01_16840		putative nitrite oxidoreductase assembly chaperone protein	2745.82	0.634218	0.0814141
W01_12940	nxrB_1	nitrite oxidoreductase, beta subunit	42078.9	0.63405	0.523508
W01_00400		hypothetical protein	346.765	0.632698	0.0848736
W01_14210		hypothetical protein	50720.2	0.63103	0.112185
W01_11620	rpmI	50S ribosomal protein L35	6115.5	0.629599	0.0105447
W01_08390	mobB	molybdopterin-guanine dinucleotide biosynthesis protein MobB	2145.81	0.629459	8.96e-05
W01_24330		hypothetical protein	4255.95	0.628982	0.0103407
W01_25010		hypothetical protein	10784.2	0.628347	0.0826877
W01_05590		6-phosphogluconate dehydrogenase	7290.78	0.626733	0.0654692
W01_00590		hypothetical protein	2425.71	0.624878	0.000542099
W01_18840	yfiA-2	ribosomal subunit interface protein	1393.47	0.624674	0.0883763
W01_04600		hypothetical protein	1023.49	0.623996	0.00316198
W01_26110	yajC	SecYEG protein translocase auxillary subunit	1423.92	0.623376	0.000107497
W01_24670	greA	transcription elongation factor GreA	839.679	0.62247	0.0335995
W01_06840		cell division protein BolA	1710	0.621078	0.0240212
W01_05550	recR	recombination protein RecR	479.98	0.620827	0.130619
W01_08080		hypothetical protein	1697.8	0.61987	0.346518
W01_14030	nxrA_2	nitrite oxidoreductase, alpha subunit	102142	0.618952	0.49384
W01_11400		ferredoxin	7591.18	0.61843	0.00388319
W01_16610	uspA1	universal stress protein	765.311	0.618429	0.00738776
W01_02530	eno	enolase	5109.3	0.61832	0.0288065
W01_03140		hypothetical protein	434.15	0.616187	0.055102
W01_08150		hypothetical protein	1558.83	0.613258	0.00241817
W01_24700	ftsH	ATP-dependent zinc metalloprotease FtsH	7870.94	0.612132	0.0179048
W01_21940		GTP cyclohydrolase 1 type 2	1479.06	0.610712	0.00214915
W01_24160		putative ABC transporter, periplasmic binding component, Fe3+ transport system	3704.63	0.609687	0.000154134
W01_21160	secY	protein translocase subunit SecY	5042.24	0.608321	0.0225197
W01_01650		hypothetical protein	1870.63	0.606803	0.399956
W01_17900		short chain dehydrogenase	6150.58	0.606173	0.0541515
W01_00650		hypothetical protein	5245.83	0.605904	0.0665968
W01_22420	katA	catalase	22230	0.605422	0.0925499
W01_18630	dnaN	DNA polymerase III subunit beta	2554.84	0.603819	0.0411696
W01_24120	attY	glutathione S-transferase	6382.29	0.603706	0.00122496
W01_08780		membrane protein	8220.46	0.601855	0.0115129
W01_12570		hypothetical protein	20880.2	0.601762	0.170486
W01_13410	rplU	50S ribosomal protein L21	5502.81	0.599757	0.0427179
W01_09400	secG	preprotein translocase subunit SecG	1480.58	0.599679	0.00797028
W01_09070		carbonic anhydrase	2663.02	0.599676	0.000359685
W01_23260		Fe-S cluster assembly protein SufD	22639	0.599446	0.167409
W01_19760	actC	putative menaquinol oxidoreductase complex ACIII, menaquinol-binding membrane protein subunit ActC	8782.57	0.599019	0.106652
W01_01610		hypothetical protein	1073.9	0.598446	0.557254
W01_16580		hypothetical protein	2912.33	0.595771	0.000229103
W01_01130		phosphatase	2016.64	0.594016	4.14e-08
W01_14570	glnA	glutamine synthetase	29110.8	0.591751	0.271989
W01_04700		hypothetical protein	15387.8	0.591246	0.0975477
W01_22510		hypothetical protein	1160.31	0.59122	3.88e-06
W01_21370	acpP	acyl carrier protein	3420.46	0.590894	0.0154185
W01_19290		hypothetical protein	35286.5	0.587927	0.174302
W01_19730	actA	putative menaquinol oxidoreductase complex ACIII, cytochrome c subunit ActA	5653.54	0.587595	0.0541515
W01_00920		VOC family protein	1880.79	0.585791	0.00513409
W01_02570	nudH	RNA pyrophosphohydrolase	6722.33	0.585319	0.0105447
W01_19160		hypothetical protein	1228.71	0.583651	0.018188
W01_19420		hypothetical protein	1033.8	0.581738	0.0946134
W01_16820		iron-sulfur cluster carrier protein	5365.76	0.581709	0.0100513
W01_24560	orn	oligoribonuclease	1726.63	0.580772	6.57e-06
W01_04730		hypothetical protein	1356.37	0.580726	0.0491051
W01_17390		hypothetical protein	132696	0.580098	0.270236
W01_14480		adhesin	4552.75	0.579753	0.0209825
W01_12610		UPF0102 protein	1785.06	0.578936	0.0642772
W01_11050		hypothetical protein	1761.48	0.578156	0.00186802
W01_13490		hypothetical protein	1333.35	0.577157	0.0547155
W01_11090	hslR	heat shock protein 15	1144.57	0.577145	0.000582294
W01_04670	lasR	transcriptional activator protein LasR	3214.07	0.575918	0.00114469
W01_14000		putative nitrite oxidoreductase assembly chaperone protein	2771.37	0.575393	0.0954219
W01_00370		hypothetical protein	707.648	0.575325	0.146274
W01_17630	pykA	pyruvate kinase	4779.15	0.574718	0.053741
W01_11110		plasmid maintenance system killer protein	113.98	0.57372	0.0743501
W01_26040		hypothetical protein	2391.56	0.571786	0.0189101
W01_17620	pgk	phosphoglycerate kinase	6832.38	0.571552	0.165996
W01_07570		hypothetical protein	907.295	0.57093	0.0153563
W01_02110		hypothetical protein	4656.16	0.568596	0.00435254
W01_20160		hypothetical protein	140.922	0.567454	0.310937
W01_08500		hypothetical protein	7839.27	0.566744	0.035759
W01_11500	pnp	polyribonucleotide nucleotidyltransferase	8728.76	0.566452	0.138766
W01_10050		hypothetical protein	2111.17	0.565207	2.8e-05
W01_20100		hypothetical protein	240.033	0.56496	0.184574
W01_12900		iron-sulfur cluster carrier protein	5668.06	0.564373	0.0128047
W01_24960		hypothetical protein	1625.43	0.563414	0.00119453
W01_20940	tuf_2	elongation factor Tu	10737.7	0.562712	0.184574
W01_04580	lepA	elongation factor 4	3799.06	0.562397	0.000980825
W01_23320	folE	GTP cyclohydrolase 1	2900.67	0.56208	0.00157203
W01_07910		hypothetical protein	732.388	0.558369	0.000353334
W01_25060	queC	7-cyano-7-deazaguanine synthase	2987.15	0.557525	0.0104282
W01_13510		hypothetical protein	2763.05	0.55488	0.0206934
W01_12420		hypothetical protein	9095.73	0.554226	0.0131828
W01_02270		DDE transposase	1806.78	0.550254	0.112303
W01_21240		hypothetical protein	5340.14	0.54889	0.00272502
W01_25040		hypothetical protein	1813.37	0.546579	0.0160173
W01_01720	fecI_1	RNA polymerase, sigma 19 factor KpLE2 phage-like element	2129.61	0.545584	0.463785
W01_09900		hypothetical protein	395.678	0.545535	0.10242
W01_06750	rpsB	30S ribosomal protein S2	9136.83	0.543971	0.0712002
W01_14160		aspartyl-tRNA amidotransferase subunit B	1632.17	0.542035	0.0712002
W01_07550	mdh	malate dehydrogenase	5219.61	0.541019	0.00802771
W01_12050		hypothetical protein	1956.92	0.53838	0.0375569
W01_07420	gph-1	phosphoglycolate phosphatase, bacterial	1150.76	0.536579	0.00359791
W01_18470	rsmG	ribosomal RNA small subunit methyltransferase G	992.186	0.536246	0.011897
W01_10900	sdhE	FAD assembly factor	312.773	0.534212	0.0218242
W01_12800	fimV	motility protein FimV	9391.79	0.533522	0.051947
W01_21680		FAD:protein FMN transferase	7280.22	0.532703	0.225251
W01_11200		hypothetical protein	7015.7	0.530653	0.0451929
W01_24690	rlmE	ribosomal RNA large subunit methyltransferase E	2126	0.529561	0.0298268
W01_05520		hypothetical protein	750.2	0.529445	0.0165923
W01_16320		hypothetical protein	676.595	0.529087	0.00300467
W01_13420	cysK_1	cysteine synthase A, O-acetylserine sulfhydrolase A subunit	7005.3	0.528909	0.0220301
W01_09390	tpiA	triosephosphate isomerase	7069.17	0.528845	0.0597596
W01_25890		dienelactone hydrolase	1765.62	0.528732	0.043893
W01_21590		hypothetical protein	4474.61	0.528364	0.00378983
W01_06760		peroxiredoxin	1588.08	0.52713	0.00311111
W01_19770	actD	putative menaquinol oxidoreductase complex ACIII, subunit ActD	3402.12	0.524432	0.0635007
W01_16500	rpiA	ribose-5-phosphate isomerase	2118.61	0.522626	0.000288621
W01_12320	grx3	glutaredoxin	425.35	0.522012	0.00992191
W01_06830		hypothetical protein	777.753	0.521454	0.000862969
W01_19800	sspA	stringent starvation protein A	3611.23	0.521065	0.0275076
W01_08750	purC	phosphoribosylaminoimidazole-succinocarboxamide synthase	4318.14	0.519878	0.113184
W01_14950	rimM	ribosome maturation factor RimM	1415.94	0.519765	0.0511353
W01_18640	gyrB	DNA gyrase subunit B	11615.3	0.519494	0.0814141
W01_19400		hypothetical protein	2079.28	0.518713	8.67e-06
W01_10830	clpX	ATP-dependent Clp protease ATP-binding subunit ClpX	6101.66	0.517955	0.0425487
W01_19750	actB_2	putative menaquinol oxidoreductase complex ACIII, iron-sulfur cluster-binding subunit ActB2	10834.6	0.517615	0.166958
W01_19180		hypothetical protein	691.512	0.517508	0.0044747
W01_22290	rho	transcription termination factor Rho	2264.2	0.51723	0.184574
W01_21410	ccmA	cytochrome c biogenesis ATP-binding export protein CcmA	1046.13	0.517177	0.00785091
W01_00010		hypothetical protein	993.445	0.517083	0.0297606
W01_20820	tuf_1	elongation factor Tu	9986.87	0.516153	0.224526
W01_14660		hypothetical protein	9750.64	0.513953	0.0771445
W01_14200		peroxiredoxin	1737.39	0.513018	0.0105447
W01_02140	ppx	exopolyphosphatase	2393.75	0.512313	0.000870664
W01_17340		hypothetical protein	805.985	0.511416	0.000100044
W01_15790	dsbA	thiol:disulfide interchange protein	2869.97	0.510697	0.0131521
W01_11580		hypothetical protein	3488.24	0.510173	0.00340344
W01_17640	fda	fructose-1,6-bisphosphate aldolase	23142.4	0.509422	0.354054
W01_02630		hypothetical protein	2686.24	0.509075	0.0132339
W01_10610		alginate export	810.972	0.506381	0.00435254
W01_07350	aroF2	3-deoxy-7-phosphoheptulonate synthase	2768.4	0.503128	0.154763
W01_18850	ptsN	PTS IIA-like nitrogen-regulatory protein	1081.59	0.502787	0.112303
W01_10890	gltA	citrate synthase	6915.95	0.502748	0.0209825
W01_08340	mogA	molybdopterin adenylyltransferase	1451.34	0.502311	0.000576619
W01_08110		hypothetical protein	949.427	0.501839	0.00528268
W01_20840	nusG	transcription termination/antitermination protein NusG	2424.46	0.501819	0.0894623
W01_20000		hypothetical protein	688.041	0.501619	0.14904
W01_09510	nuoK	NADH-quinone oxidoreductase, subunit K	569.772	0.500992	0.0109942
W01_13600		hypothetical protein	493.971	0.500692	0.211818
W01_04930		putative phosphoketolase	2576.47	0.500537	0.137138
W01_13560		hypothetical protein	3371.34	0.500061	0.12669
W01_21670		ABC transporter permease	24731.6	0.499655	0.455422
W01_21340	ilvC	ketol-acid reductoisomerase (NADP(+))	5899.3	0.498963	0.212582
W01_14960	rpsP	30S ribosomal protein S16	1045.55	0.498204	0.0162571
W01_13910		hypothetical protein	100.457	0.497335	0.224848
W01_18580	atpC	F1 sector of membrane-bound ATP synthase, epsilon subunit	3874.88	0.496664	0.170737
W01_05970	galU	UTP--glucose-1-phosphate uridylyltransferase	1203.96	0.496276	0.0450071
W01_23310	bedB	benzene 1,2-dioxygenase ferredoxin	2764.26	0.496225	0.000491627
W01_15570	moaA	cyclic pyranopterin monophosphate synthase	5827.31	0.495416	0.0454471
W01_08350	moaC	cyclic pyranopterin monophosphate synthase accessory protein	1561.83	0.495343	0.00696324
W01_24620		hypothetical protein	1423.86	0.493911	0.00678369
W01_22990	ispE	4-diphosphocytidyl-2-C-methyl-D-erythritol kinase	2208.89	0.49124	0.0128071
W01_03770		iron transport outer membrane receptor	53638	0.490205	0.376838
W01_16650	ppiB_2	peptidyl-prolyl cis-trans isomerase	3708.16	0.488784	0.137589
W01_05240	ndk	nucleoside diphosphate kinase	3363.07	0.487988	0.0970737
W01_18900		cell division protein ZapA	4337.48	0.487134	0.0170754
W01_10840	clpP	ATP-dependent Clp protease proteolytic subunit	2413.64	0.486969	0.0123842
W01_26730		hypothetical protein	1786.89	0.486648	0.000139291
W01_02580		bacterioferritin	6552.43	0.485599	0.032317
W01_04530	ilvD	dihydroxy-acid dehydratase	8569.54	0.485166	0.0582273
W01_15420		DUF4139 domain-containing protein	6745.46	0.485106	0.0984818
W01_05600	glk	glucokinase	2825.62	0.482505	0.0291447
W01_19790	actF	putative menaquinol oxidoreductase complex ACIII, membrane subunit ActF	5633.19	0.481332	0.0869227
W01_11300	hflK	protease modulator HflK	3573.4	0.48095	0.0515921
W01_00450		hypothetical protein	1097.72	0.480016	0.0105447
W01_02520	kdsA	2-dehydro-3-deoxyphosphooctonate aldolase	1158.03	0.478382	0.0283717
W01_20080		hypothetical protein	1217.96	0.476446	0.0732033
W01_12810	asd	aspartate-semialdehyde dehydrogenase	3711.13	0.475579	0.0814976
W01_19010	tpx	lipid hydroperoxide peroxidase	2817.63	0.474994	0.0647441
W01_05580		hypothetical protein	2517.22	0.474422	0.0563867
W01_21280	ssb	single-stranded DNA-binding protein	1989.34	0.47249	0.147966
W01_21860	hisF	imidazole glycerol phosphate synthase subunit HisF	1479.52	0.472134	0.0288428
W01_13790	sucC_1	succinate--CoA ligase [ADP-forming], beta subunit	5055.34	0.471944	0.0965845
W01_09180		L,D-transpeptidase	1511.89	0.470616	0.000474211
W01_18910		EVE domain-containing protein	737.502	0.470245	0.00819268
W01_23000	prs	ribose-phosphate pyrophosphokinase	3061.26	0.469717	0.111062
W01_24750		hypothetical protein	533.142	0.469619	0.00800815
W01_21450	ccmE	cytochrome c-type biogenesis protein CcmE	2993.89	0.468879	0.0132465
W01_02720	ihfB	integration host factor subunit beta	2442.41	0.46824	0.0141594
W01_09420	nuoB	NADH-quinone oxidoreductase, subunit B	1033.5	0.467267	0.0170754
W01_07330		hypothetical protein	1145.81	0.464722	0.0801332
W01_11310	hflC	protein HflC	2592.54	0.464511	0.049091
W01_21030	rplP	50S ribosomal protein L16	9989.92	0.464193	0.258483
W01_26200	icd	isocitrate dehydrogenase	2652.54	0.463915	0.0647441
W01_11590	pheT	phenylalanine--tRNA ligase beta subunit	7734.16	0.462824	0.0380865
W01_18540	atpH	F1 sector of membrane-bound ATP synthase, delta subunit	1789.28	0.46237	0.146974
W01_22810		iron-sulfur cluster carrier protein	5464.67	0.461977	0.00563404
W01_20690		hypothetical protein	510.455	0.460812	0.100162
W01_13720		transcriptional regulator	613.574	0.460015	0.0120691
W01_12330		sulfurtransferase	407.019	0.458047	0.0519743
W01_20570	ribD	riboflavin biosynthesis protein RibD	1806.18	0.45731	0.0316829
W01_17910		heat-shock protein Hsp20	1925.96	0.456825	0.0689547
W01_15380		hypothetical protein	879.537	0.456126	0.00657538
W01_06850		peptidylprolyl isomerase	15956.5	0.45547	0.351399
W01_20660		hypothetical protein	5221.69	0.455229	0.0573948
W01_17730		superoxide dismutase, Cu-Zn	1994.27	0.455192	0.0499308
W01_14490		hypothetical protein	914.406	0.451285	0.00668194
W01_18620		hypothetical protein	3697.51	0.450852	0.0457406
W01_04740	rpsR	30S ribosomal protein S18	4375.84	0.450436	0.150955
W01_23880		D-hexose-6-phosphate mutarotase	1113.55	0.450432	0.0131059
W01_12580	ubiE	ubiquinone/menaquinone biosynthesis C-methyltransferase UbiE	1167.38	0.450038	0.0731859
W01_04400		octaprenyl-diphosphate synthase	4238.03	0.44992	0.0302525
W01_07400	gyrA	DNA gyrase subunit A	5290.53	0.447841	0.0678325
W01_06040		CopG family transcriptional regulator	302.676	0.447755	0.0453606
W01_05710		hypothetical protein	3702.36	0.446197	0.00668194
W01_00770	rpoE	RNA polymerase sigma factor	940.086	0.445728	0.0180062
W01_20440		reactive intermediate/imine deaminase	900.75	0.445722	0.0774722
W01_11480	efp	elongation factor P	5540.67	0.445638	0.140583
W01_00130		hypothetical protein	1155.53	0.445555	0.534086
W01_02540		hypothetical protein	768.05	0.444001	0.0209825
W01_07890		transcriptional regulator	2945.61	0.443651	0.0510616
W01_17210	secA	protein translocase subunit SecA	7783.14	0.443501	0.100162
W01_09130		hypothetical protein	3079.78	0.443099	0.0102805
W01_14620	bfr_1	bacterioferritin	19589.7	0.442482	0.383146
W01_02850		hypothetical protein	526.328	0.44228	0.00324155
W01_21910	tatB	Twin-arginine translocation protein TatB	6565.77	0.441147	0.0422535
W01_17750		hypothetical protein	33949	0.439358	0.233379
W01_26220		hypothetical protein	1024.52	0.438774	0.00351753
W01_00640	exbD_1	biopolymer transport protein ExbD	2152.01	0.437753	0.249505
W01_10800	slp	membrane protein	3113.35	0.436598	0.131692
W01_25520	pgm_2	phosphoglucomutase	3723.08	0.436435	0.11727
W01_12830	leuD	3-isopropylmalate dehydratase small subunit	2470.7	0.436168	0.0183868
W01_10590		hypothetical protein	677.827	0.436095	0.103491
W01_09150		tRNA-modifying protein YgfZ	4927.01	0.435863	0.0350658
W01_05290	hisS	histidine--tRNA ligase	1673.21	0.435408	0.0283717
W01_07220		hypothetical protein	3779.24	0.434686	0.025324
W01_24860	purT	phosphoribosylglycinamide formyltransferase 2	4449.48	0.434186	0.333601
W01_21790	argD1	acetylornithine aminotransferase 1	3181.18	0.432129	0.0260768
W01_07010	glgC	glucose-1-phosphate adenylyltransferase	4017.68	0.431371	0.00324155
W01_19050	rpmE	50S ribosomal protein L31	52533.9	0.431039	0.259325
W01_22170		glycosyl transferase family 2	1111.85	0.430332	0.00162437
W01_18680	yrbF	toluene transporter subunit: ATP-binding component of ABC superfamily	3755.92	0.430325	0.0128047
W01_02290		hypothetical protein	806.111	0.426652	0.0719101
W01_15580	moeA	molybdopterin molybdenumtransferase MoeA	4862.22	0.426186	0.0892279
W01_11570		hypothetical protein	1663.67	0.425774	0.0234664
W01_07100		hypothetical protein	1213.74	0.425126	0.0541515
W01_12300		hypothetical protein	457.214	0.424601	0.295464
W01_02250		hypothetical protein	126.684	0.422646	0.201914
W01_21250		hypothetical protein	240864	0.421398	0.530444
W01_19850		ferredoxin	482.969	0.421194	0.0107498
W01_13020	ahcY	adenosylhomocysteinase	5712.4	0.421007	0.0196565
W01_09870		hypothetical protein	1315.68	0.420643	0.0181374
W01_14560	ppa	inorganic pyrophosphatase	1361.87	0.419946	0.00383132
W01_08740	purE	N5-carboxyaminoimidazole ribonucleotide mutase	1880.4	0.419452	0.127556
W01_12700	gly3	Zn-dependent hydrolase	2188.06	0.419379	0.000249285
W01_22310		hypothetical protein	3930.5	0.418969	0.0293615
W01_05300		hypothetical protein	438.065	0.418518	0.11727
W01_20380		protein 3-oxoalanine-generating enzyme family protein	8242.28	0.418425	0.034944
W01_20140	pgm_1	phosphoglucomutase, alpha-D-glucose phosphate-specific	5629.86	0.418119	0.219668
W01_23770		hypothetical protein	5746.36	0.41798	0.164307
W01_08670		hypothetical protein	3622.83	0.416704	0.0307161
W01_11280	hfq	RNA-binding protein Hfq	1331.92	0.415006	0.0218743
W01_12240		transposase	2002	0.414991	0.0270844
W01_12770	trpB	tryptophan synthase beta chain	1689.23	0.414772	0.00285982
W01_04720	rpsF	30S ribosomal protein S6	5428.6	0.414719	0.043227
W01_19390	ccoO	cytochrome c oxidase cbb3-type, subunit II	2349.38	0.414058	0.00197373
W01_02400	dsrC-2	sulfurtransferase TusE	1528.48	0.413813	0.165795
W01_12280		hypothetical protein	1801.08	0.413283	0.00443348
W01_09290		HNH endonuclease	1734.42	0.412901	0.0580384
W01_08630		3-deoxy-7-phosphoheptulonate synthase	1348.59	0.412222	0.0247109
W01_09500	nuoJ	NADH-quinone oxidoreductase, subunit J	1060.92	0.410918	0.0341204
W01_14110		hypothetical protein	5433.45	0.410044	0.0596289
W01_14940	trmD	tRNA (guanine-N(1)-)-methyltransferase	2321.41	0.409313	0.164741
W01_02180	pstS_1	phosphate-binding protein PstS	2901.02	0.408908	0.106652
W01_16540		YggS family pyridoxal phosphate enzyme	771.965	0.406036	0.0270807
W01_26740		hypothetical protein	3137.91	0.405249	0.00727201
W01_09410	nuoA	NADH-quinone oxidoreductase, subunit A	409.039	0.404417	0.126676
W01_08100		hypothetical protein	1441.56	0.403228	0.032317
W01_12780	trpF	N-(5'-phosphoribosyl)anthranilate isomerase	1622.04	0.402958	0.00991721
W01_01060	flgM	anti-sigma 28 factor FlgM	4804.78	0.402896	0.0975069
W01_12820	leuB	3-isopropylmalate dehydrogenase	2556.35	0.402567	0.022281
W01_12310	secB	protein-export protein SecB	2252.58	0.401528	0.20747
W01_25020		hypothetical protein	8815.19	0.400713	0.167198
W01_12990		transposase	746.44	0.399238	0.0332211
W01_04790		hypothetical protein	827.66	0.39794	0.163773
W01_11640	thrS	threonine--tRNA ligase	6283.28	0.397806	0.0305654
W01_05630		hypothetical protein	1340.08	0.396774	0.180945
W01_22960		ABC-2 type transport system ATP-binding protein	4517.46	0.395952	0.299436
W01_03410		hypothetical protein	2894.85	0.395172	0.0962293
W01_24190	fur	ferric iron uptake transcriptional regulator	1195.33	0.394674	0.18656
W01_21420	ccmB	heme exporter protein B	2008.05	0.394385	0.0354205
W01_14230	dksA	RNA polymerase-binding transcription factor DksA	2057.63	0.39384	0.137407
W01_22700		hypothetical protein	3523.38	0.39372	0.0497578
W01_05610	zwf_1	glucose-6-phosphate 1-dehydrogenase	5831.74	0.393464	0.0990874
W01_17510		type II secretion system protein F	2147.42	0.392575	0.115702
W01_03430		CbbX protein	6810.55	0.392548	0.413956
W01_19040	gcvT	aminomethyltransferase	3476.66	0.390974	0.337728
W01_04520	tldD	peptidase C69	3672.24	0.389721	0.0491051
W01_14840		hypothetical protein	759.908	0.389018	0.0668305
W01_05320	der	GTPase Der	1968.35	0.38705	0.0316829
W01_22020		rhodanese-like domain-containing protein	1092.19	0.386278	0.17574
W01_17220		hypothetical protein	1664.95	0.385813	0.0496252
W01_14050		AraC family transcriptional regulator	1728.99	0.385132	0.201301
W01_18980		hypothetical protein	469.812	0.384808	0.0738682
W01_15400		hypothetical protein	487.459	0.3843	0.116713
W01_24140		methyltransferase	7045.9	0.384286	0.192481
W01_09920		hypothetical protein	632.844	0.383239	0.0471555
W01_04840		hypothetical protein	1132	0.3826	0.00300467
W01_18380		alkene reductase	14053	0.382311	0.167674
W01_23860	rhlE-2	ATP-dependent RNA helicase RhlE	1427.17	0.381995	0.143846
W01_08790		carbonic anhydrase	1327.98	0.381394	0.0397136
W01_17290		hypothetical protein	43857.7	0.38121	0.558081
W01_07390	serC	phosphoserine aminotransferase	1910.48	0.381116	0.156065
W01_13120	prlC	oligopeptidase A	5397.93	0.379902	0.126676
W01_07870		hypothetical protein	660.929	0.379898	0.0128395
W01_15200		iron-enterobactin transporter ATP-binding protein	820.242	0.379243	0.0538336
W01_13050		UPF0301 protein	2116.32	0.379096	0.00220816
W01_00110		hypothetical protein	2083.75	0.379006	0.0263403
W01_12960		hypothetical protein	335.016	0.378974	0.219668
W01_04760	dnaB	replicative DNA helicase	2251.15	0.378636	0.00949168
W01_17200		hypothetical protein	3619.45	0.378482	0.113744
W01_14580	leuA	2-isopropylmalate synthase	2636.06	0.378038	0.227672
W01_19020	gcvP	glycine dehydrogenase (aminomethyl-transferring)	11292.5	0.376964	0.335647
W01_01340	rnr	ribonuclease R	4390.9	0.37573	0.0559135
W01_18360		hypothetical protein	1204.68	0.375183	0.61491
W01_25180		hypothetical protein	1417.68	0.375022	0.043227
W01_14630		transposase	689.429	0.374709	0.132284
W01_21830		hypothetical protein	2939.11	0.374704	0.0227034
W01_26150		hypothetical protein	3378.4	0.374447	0.0270807
W01_07540		methyltransferase	2737.71	0.373509	0.100449
W01_08310		hypothetical protein	1115.44	0.37325	0.189361
W01_06650	lpxD	UDP-3-O-acylglucosamine N-acyltransferase	2050.2	0.371379	0.0550777
W01_11340	purA	adenylosuccinate synthetase	3665.83	0.371053	0.184574
W01_00810		hypothetical protein	2228.83	0.370444	0.0478652
W01_19350		hypothetical protein	1527.48	0.369818	0.0136567
W01_13260	rpoZ	DNA-directed RNA polymerase subunit omega	564.64	0.368892	0.015557
W01_23520		hypothetical protein	4074.32	0.366271	0.0294928
W01_26550		ABC transporter substrate-binding protein	1553.51	0.365822	0.0650062
W01_17400		hypothetical protein	693783	0.365722	0.226314
W01_07490	pntAA	NAD(P) transhydrogenase subunit alpha	1816.94	0.36548	0.0144457
W01_21380	fabF	3-oxoacyl-[acyl-carrier-protein] synthase 2	4321.55	0.36481	0.204046
W01_09590		peptidase	1710.86	0.364794	0.00697573
W01_03800		hypothetical protein	2664.05	0.364306	0.35566
W01_16370		SAM-dependent methyltransferase	1875.45	0.363182	0.0288065
W01_13770	glcD	glycolate oxidase subunit GlcD	2989.21	0.36308	0.0444836
W01_17740		hypothetical protein	3967.66	0.362913	0.154498
W01_01910		hypothetical protein	1015.76	0.361691	0.0067189
W01_15680	mreB	rod shape-determining protein	5898.69	0.361539	0.0395646
W01_07200		hypothetical protein	899.005	0.359727	0.0480055
W01_03440	cbbS	ribulose bisphosphate carboxylase, small subunit	31227	0.359196	0.492136
W01_07960	ruvC	crossover junction endodeoxyribonuclease RuvC	1020.34	0.359181	0.0210045
W01_09160		hypothetical protein	1863.16	0.358184	0.146974
W01_19430		hypothetical protein	3878.36	0.35786	0.192481
W01_24370		phosphatase	3270.12	0.357656	0.116713
W01_06910		IS30 family transposase	1367.26	0.357196	0.00991721
W01_21290		hypothetical protein	2261	0.357108	0.662955
W01_25540	ilvE	branched chain amino acid aminotransferase	3358.49	0.356635	0.167288
W01_24130		methyltransferase	1374.25	0.355763	0.123123
W01_01160	trpS-1	tryptophan--tRNA ligase	2324.14	0.355589	0.106275
W01_16810		hypothetical protein	1640.07	0.355543	0.0891343
W01_10580		hypothetical protein	2599.68	0.354488	0.322175
W01_08660		transporter	1886.32	0.352737	0.0159961
W01_01490		transcriptional regulator	786.026	0.351416	0.0953509
W01_07880		hypothetical protein	1245.33	0.350849	0.0427907
W01_18890		hypothetical protein	1571.49	0.350333	0.133002
W01_02880	sodB	superoxide dismutase, Fe	5898.36	0.349731	0.269198
W01_17600	tktA_1	transketolase	21524.3	0.348454	0.386177
W01_23600		hypothetical protein	338.263	0.347967	0.0981267
W01_09630	ptpA	phosphotyrosine protein phosphatase	947.88	0.347926	0.07784
W01_12080	lolA	outer-membrane lipoprotein carrier protein	836.433	0.347524	0.148798
W01_20370		hypothetical protein	6255.35	0.347278	0.203188
W01_09440	nuoD	NADH-quinone oxidoreductase, subunit D	3102.04	0.347227	0.131395
W01_17490		type II secretion system protein H	811.503	0.347221	0.182246
W01_01300		hypothetical protein	1408.53	0.347047	0.0115129
W01_16280		short-chain dehydrogenase	1192.61	0.346603	0.0592794
W01_09660		hypothetical protein	3552.92	0.346487	0.146183
W01_23330	iscS	cysteine desulfurase IscS	3501.71	0.345985	0.12288
W01_09890		hypothetical protein	1759.37	0.34582	0.111596
W01_26250		hypothetical protein	584.889	0.345214	0.137939
W01_11520	truB	tRNA pseudouridine synthase B	1176.49	0.345196	0.160238
W01_00080		hypothetical protein	344.668	0.343134	0.221749
W01_00550		hypothetical protein	1361.61	0.343093	0.010994
W01_19170		putative cbb3-type cytochrome oxidase like protein	1390.05	0.342069	0.112185
W01_17410		hypothetical protein	29356.3	0.340278	0.300064
W01_00560		hypothetical protein	1747.06	0.34015	0.00529373
W01_07370	pheA	chorismate mutase	1874.31	0.339988	0.122168
W01_13030		membrane protein	771.272	0.339409	0.0371901
W01_11410		hypothetical protein	3452.12	0.339159	0.184574
W01_12600		hypothetical protein	1157.41	0.338218	0.0563674
W01_23780		hypothetical protein	1591.63	0.337345	0.183646
W01_12400	ctpA	peptidase S41	7484.64	0.336955	0.192481
W01_13800	sucD_1	succinate--CoA ligase [ADP-forming], alpha subunit	3740.73	0.335659	0.21875
W01_25050	queE	7-carboxy-7-deazaguanine synthase	1296.56	0.335235	0.220284
W01_19480	ftsA	cell division protein FtsA	2033.25	0.333608	0.217383
W01_18390		6-phosphogluconate dehydrogenase	1020.96	0.333376	0.0177779
W01_10180		hypothetical protein	568.81	0.333224	0.0238601
W01_09020		aspartokinase	4489.87	0.332606	0.0634085
W01_15220		2-amino-4-hydroxy-6-hydroxymethyldihydropteridine diphosphokinase	908.011	0.332578	0.167198
W01_17610	gapA	glyceraldehyde-3-phosphate dehydrogenase	13127	0.330694	0.478265
W01_05530		hypothetical protein	1040.64	0.33057	0.0502584
W01_08190		ATPase	2399.7	0.3291	0.051947
W01_14250	sucD_2	succinate--CoA ligase [ADP-forming], alpha subunit	1971.44	0.328935	0.0478652
W01_24230		hypothetical protein	2389.31	0.32855	0.368785
W01_21760		UPF0345 protein	708.485	0.327614	0.194994
W01_10600		hypothetical protein	500.799	0.326571	0.113925
W01_04370	flaG	flagellar protein FlaG	376.174	0.326213	0.122046
W01_20340	rubA-1	rubredoxin	270.744	0.325621	0.112346
W01_13320		hypothetical protein	88.7247	0.325	0.465227
W01_08510		hypothetical protein	4401.5	0.324326	0.148166
W01_25220		hypothetical protein	430.281	0.324316	0.0429891
W01_00870	fabI	enoyl-[acyl-carrier-protein] reductase [NADH]	2047.34	0.32411	0.0989032
W01_04070		methyl-accepting chemotaxis protein	1713.56	0.323336	0.0291974
W01_21230		hypothetical protein	1302.27	0.322896	0.110491
W01_04510		carbon-nitrogen hydrolase	1924.92	0.322529	0.0429891
W01_04920	ackA	acetate kinase	1372.47	0.321364	0.244111
W01_20710		protein-L-isoaspartate O-methyltransferase	2625.02	0.321326	0.0160724
W01_08550	gmd_1	GDP-mannose 4,6-dehydratase	2003.94	0.321248	0.239309
W01_17330		hypothetical protein	3082.32	0.319994	0.188037
W01_17890		hypothetical protein	469.534	0.318994	0.200812
W01_17420		type II secretion system protein D	6333.16	0.318825	0.377196
W01_06990	pgi	glucose-6-phosphate isomerase	3322.77	0.316242	0.106384
W01_07950		putative transcriptional regulatory protein	690.045	0.316177	0.0975069
W01_10940	sdhD	succinate dehydrogenase, hydrophobic membrane anchor protein	323.975	0.313777	0.140797
W01_09450	nuoE	NADH-quinone oxidoreductase, subunit E	1892.91	0.313659	0.224848
W01_24600	nadK	NAD kinase	2460.03	0.312743	0.105016
W01_14740	adk	adenylate kinase	1790.17	0.312459	0.0637343
W01_26320	znuA	Zinc ABC transporter substrate-binding protein	1561.13	0.311459	0.11727
W01_09470	nuoG	NADH-quinone oxidoreductase, subunit G	6230.07	0.311166	0.323665
W01_25550	argC	N-acetyl-gamma-glutamyl-phosphate reductase	1930.87	0.311093	0.0136623
W01_09060		hypothetical protein	2548.25	0.31049	0.0626705
W01_00210		hypothetical protein	844.587	0.309903	0.130128
W01_01170	scpA	segregation and condensation protein A	565.879	0.309768	0.11727
W01_23270		cysteine desulfurase	10900.7	0.309711	0.405791
W01_04290	fliE	flagellar hook-basal body complex protein FliE	234.445	0.309444	0.346917
W01_21770	argG	argininosuccinate synthase	3014.91	0.308875	0.293093
W01_07860		hypothetical protein	623.83	0.308506	0.0863811
W01_02760		hypothetical protein	932.7	0.308248	0.0563674
W01_12480	prk	phosphoribulokinase	6399	0.307475	0.159503
W01_09050		hypothetical protein	814.921	0.306937	0.0962044
W01_19000		molybdenum cofactor biosysynthesis protein	1994.94	0.306934	0.015557
W01_22130	wbcC	glycosyl transferase	1410.76	0.3061	0.0281202
W01_12850	leuC	3-isopropylmalate dehydratase large subunit	1985.65	0.305641	0.0712002
W01_15000	ffh	signal recognition particle protein	2383.44	0.30497	0.0565841
W01_21850	hisA	1-(5-phosphoribosyl)-5-[(5-phosphoribosylamino) me thylideneamino] imidazole-4-carboxamide isomerase	1765.82	0.304798	0.133907
W01_26280	nadA	quinolinate synthase A	1601.3	0.304516	0.128337
W01_09490	nuoI	NADH-quinone oxidoreductase, subunit I	955.609	0.303914	0.0395646
W01_11530	rbfA	ribosome-binding factor A	848.645	0.303591	0.355933
W01_10820	lon	Lon protease	30095.6	0.302422	0.493166
W01_19460	lpxC	UDP-3-O-acyl-N-acetylglucosamine deacetylase	3062.22	0.301579	0.184574
W01_03260		hypothetical protein	1152.4	0.301116	0.0123842
W01_18750	murA	UDP-N-acetylglucosamine 1-carboxyvinyltransferase	2184.97	0.300909	0.18528
W01_10190		hypothetical protein	843.059	0.299564	0.0553612
W01_01500		plasmid maintenance system killer protein	540.324	0.298819	0.222212
W01_21640	erpA	putative iron-sulfur cluster insertion protein ErpA	6733.86	0.298768	0.237855
W01_01120		ubiquinone-binding protein	1646.19	0.298429	0.179831
W01_15750		hypothetical protein	594.493	0.298416	0.171733
W01_03150		hypothetical protein	309.703	0.298164	0.331871
W01_10630	modA	molybdate ABC transporter substrate-binding protein	1812.89	0.297615	0.113925
W01_11740	folX	dihydroneopterin triphosphate 2'-epimerase	431.664	0.295352	0.312715
W01_15630		lipoprotein	4402.59	0.295149	0.0459789
W01_17920		heat-shock protein Hsp20	2436.63	0.295109	0.282087
W01_04080		chemotaxis protein CheW	554.625	0.295089	0.120747
W01_24320	rpmF	50S ribosomal protein L32	5027.01	0.294808	0.363696
W01_16530		twitching motility protein PilT	2653.49	0.293736	0.0701535
W01_24310	plsX	phosphate acyltransferase	1748.35	0.291578	0.211424
W01_15260	panD	aspartate 1-decarboxylase	1738.09	0.291158	0.152996
W01_14260	sucC_2	succinate--CoA ligase [ADP-forming], beta subunit	1786.07	0.290987	0.0597596
W01_10910	sdhB	succinate dehydrogenase, iron-sulfur subunit	2310.84	0.290952	0.0798348
W01_17100		hypothetical protein	2326.57	0.290776	0.0931684
W01_04630	recO	DNA repair protein RecO	1258.24	0.290309	0.0711871
W01_04310		hypothetical protein	972.948	0.29013	0.0315009
W01_23950		zinc protease	2329.24	0.28858	0.0608312
W01_22750		porin	240298	0.287048	0.532798
W01_06540		hypothetical protein	1105.95	0.286437	0.0975477
W01_22520		hypothetical protein	1334.31	0.285737	0.0758111
W01_25800	ccdA	antitoxin	357.436	0.284502	0.23646
W01_14680	folD	bifunctional protein FolD	8245.64	0.284071	0.233379
W01_03280		IS5 family transposase ISMac22	2201.41	0.28381	0.338942
W01_20490		hypothetical protein	1092.64	0.283286	0.279772
W01_24680		RNA-binding protein	1022.71	0.282935	0.214268
W01_26160	clpA	ATP-dependent Clp protease ATP-binding subunit ClpA	24562.7	0.281476	0.438075
W01_22380		aldehyde-activating protein	1235.86	0.281396	0.0557604
W01_21310		RNA polymerase sigma factor	1882.03	0.281107	0.0592794
W01_22710		ATP-binding protein	2891.56	0.280555	0.0307161
W01_20030		hypothetical protein	2008.7	0.279967	0.1318
W01_00530		IS200/IS605 family transposase ISMac7	646.636	0.279815	0.159501
W01_22000		hypothetical protein	996.894	0.279453	0.217491
W01_20350		hypothetical protein	2738.43	0.278792	0.133907
W01_10860	lpd	lipoamide dehydrogenase, E3 component is part of three enzyme complexes	2518.35	0.277669	0.104461
W01_07790		hypothetical protein	1407.29	0.276269	0.0258105
W01_09460	nuoF	NADH-quinone oxidoreductase, subunit F	2356.46	0.276085	0.198702
W01_22260		2-nitropropane dioxygenase	3290.64	0.275742	0.0886556
W01_07030		4-alpha-glucanotransferase	3856.67	0.2756	0.181335
W01_11240	mtnP	S-methyl-5'-thioadenosine phosphorylase	1457.85	0.273686	0.0873187
W01_11460		hypothetical protein	1129.94	0.27354	0.0463451
W01_25880		FMN reductase	3205.48	0.273072	0.283537
W01_11720		hypothetical protein	947.492	0.272794	0.0813208
W01_00500		CopG family transcriptional regulator	162.431	0.271774	0.354054
W01_23740		hypothetical protein	945.587	0.271741	0.0577491
W01_10930	sdhA	succinate dehydrogenase, flavoprotein subunit	3540.01	0.271613	0.0808622
W01_25730		hypothetical protein	741.057	0.270697	0.15381
W01_24210		MotA/TolQ/ExbB proton channel	1889.81	0.269048	0.486607
W01_08380		hypothetical protein	1795.77	0.268537	0.0422535
W01_22760	coq7	2-nonaprenyl-3-methyl-6-methoxy-1,4-benzoquinol hydroxylase	1490.58	0.268534	0.153541
W01_03190		hypothetical protein	2608.33	0.268044	0.210031
W01_07280		peroxiredoxin	2258.63	0.268031	0.0266106
W01_07360	hisC2_1	histidinol-phosphate aminotransferase 2	2212.45	0.267156	0.245922
W01_22970		hypothetical protein	4528.74	0.266497	0.165314
W01_10410		MerR family transcriptional regulator	2003.08	0.266491	0.0997433
W01_06770		phosphate starvation protein PhoH	4514.48	0.266444	0.299099
W01_20190		hypothetical protein	1298.01	0.266153	0.0432442
W01_08650	argB	acetylglutamate kinase	1791.25	0.265682	0.0769952
W01_14760		UPF0434 protein	29.1419	0.264795	0.588924
W01_09910		hypothetical protein	1222.28	0.264708	0.291301
W01_06720	frr	ribosome-recycling factor	2354.21	0.264624	0.244599
W01_06510		IS30 family transposase	1320.28	0.264488	0.0915554
W01_17480		type II secretion system protein I	593.871	0.26443	0.194935
W01_03500	lytB	4-hydroxy-3-methylbut-2-enyl diphosphate reductase	1584.93	0.264268	0.0936534
W01_12500		hypothetical protein	3545.91	0.263266	0.095877
W01_13200		exodeoxyribonuclease III	1109.32	0.26255	0.164307
W01_18700	yrbD	toluene transporter subunit: membrane component of ABC superfamily	1290.37	0.262396	0.103078
W01_08270		NAD-dependent dehydratase	1321.51	0.261597	0.216285
W01_16480	fleR	two-component system response regulator with AtoS	1055.92	0.261497	0.211818
W01_24630	dapB	4-hydroxy-tetrahydrodipicolinate reductase	1774.05	0.260542	0.0712002
W01_05950		S-methyl-5'-thioinosine phosphorylase	765.955	0.259389	0.184574
W01_17880		hypothetical protein	4532.65	0.258738	0.457831
W01_13270	gmk	guanylate kinase	2671.67	0.258592	0.129588
W01_19120		putative Fe(2+)-trafficking protein	1751.9	0.25822	0.423144
W01_12590		hypothetical protein	429.59	0.257368	0.233379
W01_04660	nagZ	beta-hexosaminidase	1495.06	0.256785	0.134053
W01_02060	fadA	acetyl-CoA acetyltransferase	1566.23	0.25672	0.150927
W01_23550		beta-lactamase	680.004	0.256358	0.100162
W01_24640		hypothetical protein	839.331	0.256279	0.072876
W01_09860		hypothetical protein	872.56	0.255832	0.0807579
W01_23960		hypothetical protein	1186.68	0.255303	0.148867
W01_07720		sugar transferase	1871.43	0.254805	0.168545
W01_05420		hypothetical protein	87.1257	0.253767	0.452965
W01_22350		thioredoxin family protein	1961.15	0.253712	0.189572
W01_23660	djlA	co-chaperone protein DjlA	1269.69	0.253574	0.0488524
W01_25600		hypothetical protein	1053.84	0.253197	0.0587332
W01_17760		hypothetical protein	3540.38	0.252945	0.200926
W01_03460	rbcR	RuBisCO operon transcriptional regulator	2099.87	0.252858	0.0945056
W01_24660	carB	carbamoyl-phosphate synthase (glutamine-hydrolyzing)	6014.27	0.25257	0.356866
W01_15370		aminotransferase	2159.79	0.252148	0.140251
W01_05990		hypothetical protein	1768.49	0.25165	0.12554
W01_10950	sdhC	succinate dehydrogenase, cytochrome b556 subunit	378.801	0.251289	0.217548
W01_02620		UPF0758 protein	1277.7	0.250465	0.0587332
W01_06670	bamA	outer membrane protein assembly factor BamA	4057.98	0.250137	0.156732
W01_23580		hypothetical protein	348.304	0.249918	0.225213
W01_04100	cheR	chemotaxis protein methyltransferase CheR	925.962	0.249761	0.0541515
W01_25130		DNA-binding prophage protein	1317.41	0.248801	0.126676
W01_18710		putative ABC-type toluene transporter, auxiliary component	2256.78	0.246859	0.255445
W01_21320	ilvI	acetolactate synthase	3880.85	0.246651	0.18142
W01_22280		hypothetical protein	5532.52	0.245958	0.16696
W01_08760		phosphate starvation protein PhoH	951.304	0.244403	0.0878381
W01_24530		putative pterin-4-alpha-carbinolamine dehydratase	797.518	0.241846	0.247201
W01_00510		plasmid stabilization protein	392.617	0.241448	0.233511
W01_06620	lpxB	lipid-A-disaccharide synthase	1564.12	0.240752	0.250954
W01_04910		hypothetical protein	541.239	0.240716	0.475369
W01_25590		bacteriocin production protein	563.028	0.240575	0.339256
W01_04540		S-(hydroxymethyl)glutathione dehydrogenase	3545.01	0.24057	0.247201
W01_16330	thiC	phosphomethylpyrimidine synthase	10326.7	0.239813	0.387423
W01_12540	fbp_1	fructose-1,6-bisphosphatase, class I	5114.35	0.239724	0.39436
W01_23710		antibiotic biosynthesis monooxygenase	333.505	0.23953	0.386177
W01_24300	fabH	3-oxoacyl-[acyl-carrier-protein] synthase 3	1645.3	0.239287	0.253853
W01_20640	tyrS	tyrosine--tRNA ligase	2052.17	0.238991	0.150901
W01_07410	ubiG	ubiquinone biosynthesis O-methyltransferase	1659.2	0.238984	0.0431165
W01_20360		hypothetical protein	2451.87	0.237703	0.281935
W01_22220	apaH	bis(5'-nucleosyl)-tetraphosphatase, symmetrical	1911.77	0.237392	0.113184
W01_23570		hypothetical protein	673.344	0.237319	0.128674
W01_14080		Crp/Fnr family transcriptional regulator	3163.59	0.236909	0.86222
W01_04640	pdxJ	pyridoxine 5'-phosphate synthase	648.449	0.236742	0.175628
W01_23830		UPF0225 protein	317.418	0.235626	0.211491
W01_23460		fimbrial protein	3367.25	0.235595	0.102399
W01_14910	xerD	tyrosine recombinase XerD	2054.14	0.235365	0.0833208
W01_05280	ispG	4-hydroxy-3-methylbut-2-en-1-yl diphosphate synthase (flavodoxin)	1534.75	0.235257	0.171724
W01_03550	dapD	2,3,4,5-tetrahydropyridine-2,6-dicarboxylate N-succinyltransferase	1873.14	0.235204	0.361125
W01_16770	rsfS	ribosomal silencing factor RsfS	465.111	0.23448	0.454879
W01_05250	rlmN	dual-specificity RNA methyltransferase RlmN	1684.59	0.234255	0.185949
W01_24110		hypothetical protein	330.365	0.232034	0.316059
W01_20740		efflux RND transporter periplasmic adaptor subunit	1310.59	0.231969	0.734261
W01_26230		hypothetical protein	588.434	0.230408	0.235886
W01_03250		HcpA family protein	1694.04	0.229844	0.219828
W01_19370		hypothetical protein	1777.57	0.229742	0.14176
W01_14190		hypothetical protein	540.36	0.229686	0.405027
W01_01100	rpe_1	D-ribulose-5-phosphate 3-epimerase	1725.08	0.229547	0.289417
W01_21820	hisC2_2	histidinol-phosphate aminotransferase 2	5580.19	0.229497	0.194556
W01_11170		hypothetical protein	888.288	0.229008	0.389153
W01_08030	phoB	phosphate regulon transcriptional regulatory protein PhoB	1689.14	0.228186	0.0581601
W01_14140	rpoD	RNA polymerase sigma factor RpoD	7948.79	0.227927	0.344232
W01_00600		sterol desaturase	1113.57	0.227575	0.18656
W01_08170		hypothetical protein	2091.93	0.22658	0.103202
W01_06980		cyclic di-GMP phosphodiesterase	2299.62	0.226547	0.158022
W01_24280	fabG_2	beta-ketoacyl-ACP reductase	2127.62	0.22638	0.178392
W01_10880	sucA	2-oxoglutarate dehydrogenase E1 component	7660.31	0.226083	0.279772
W01_12560		hypothetical protein	695.394	0.225495	0.513865
W01_09940		hypothetical protein	875.974	0.224995	0.128419
W01_20400	hemL	glutamate-1-semialdehyde 2,1-aminomutase	3026.53	0.223375	0.314582
W01_20590	glyA1	serine hydroxymethyltransferase 1	5887.42	0.223076	0.247318
W01_24720	glmM	phosphoglucosamine mutase	3688.19	0.222519	0.162874
W01_08280		glycosyltransferase WbuB	1101.95	0.221792	0.394181
W01_01620		class II glutamine amidotransferase	2894.32	0.220361	0.568364
W01_26120	secD	protein translocase subunit SecD	1808.9	0.218115	0.213459
W01_04320		flagellar biosynthesis protein FlhB	195.894	0.21737	0.393897
W01_14170	rpsU3	30S ribosomal protein S21 3	9045.06	0.217147	0.591695
W01_08050	wbpP	UDP-GlkcNAc C4 epimerase WbpP	1763.13	0.217123	0.170266
W01_21780	argF	ornithine carbamoyltransferase	1647.25	0.216772	0.311295
W01_01540	ptsH	phosphocarrier protein HPr	113.198	0.216048	0.526571
W01_08440		hypothetical protein	1365.99	0.214136	0.0975069
W01_22530		transcriptional regulator	1597.74	0.21409	0.262737
W01_22670		hypothetical protein	1937.69	0.212841	0.289252
W01_02700		hypothetical protein	5871.24	0.212623	0.240534
W01_17150		cytokinin riboside 5'-monophosphate phosphoribohydrolase	1121.53	0.212509	0.227436
W01_15330		hypothetical protein	1939.77	0.212403	0.169853
W01_10160		hypothetical protein	1758.75	0.211769	0.182316
W01_01220		hypothetical protein	1744.72	0.211683	0.279469
W01_21840	hisH	imidazole glycerol phosphate synthase subunit HisH	2281	0.21166	0.131692
W01_24150		hypothetical protein	1461.97	0.211475	0.204218
W01_24950		pilus biosynthesis protein	937.905	0.211267	0.154596
W01_10060		lipoprotein	542.491	0.21037	0.323952
W01_24180		putative ABC transporter, ATP-binding component, Fe3+ transport system	1674.8	0.210369	0.102235
W01_16100		UPF0307 protein	1526.06	0.210354	0.131692
W01_15250	panC	pantothenate synthetase	1112.12	0.209592	0.289349
W01_11270	glnK_3	nitrogen regulatory protein P-II, for nitrogen assimilation by glutamine synthetase	1511.36	0.209233	0.325088
W01_17460		type II secretion system protein K	1861.15	0.208751	0.240712
W01_15620	modE_2	ModE family transcriptional regulator	1537.62	0.207996	0.251137
W01_02730		hypothetical protein	748.027	0.207945	0.229537
W01_21330	ilvH	acetolactate synthase small subunit	1409.43	0.207732	0.370843
W01_09540	nuoN	NADH-quinone oxidoreductase, subunit N	1853.41	0.207281	0.159501
W01_20560	ribE	riboflavin synthase subunit alpha	954.163	0.206209	0.158839
W01_00040	pepA	putative cytosol aminopeptidase	4393.04	0.205293	0.43293
W01_18180		hypothetical protein	1229.15	0.205106	0.122035
W01_02890		energy-dependent translational throttle protein EttA	6253.81	0.204668	0.23993
W01_08530		hypothetical protein	2733.28	0.203949	0.154259
W01_21620		hypothetical protein	19400.3	0.203328	0.588282
W01_26520	minD	site-determining protein	1857.88	0.202565	0.240264
W01_03360		hypothetical protein	309.43	0.2019	0.393423
W01_20770	glgP_2	alpha-glucan phosphorylase	7157.43	0.201868	0.448529
W01_02550		transposase	1231.99	0.201828	0.392988
W01_02050	fadB/acbP	3-hydroxyacyl-CoA dehydrogenase	3299.89	0.201652	0.271437
W01_20720		hypothetical protein	1004.15	0.201363	0.393897
W01_16490		SAM-dependent methyltransferase	944.763	0.201274	0.173853
W01_15690	gatC	aspartyl/glutamyl-tRNA(Asn/Gln) amidotransferase subunit C	1223.12	0.200319	0.438084
W01_07730	capL	UDP-N-acetyl-D-galactosamine dehydrogenase	8091.41	0.199671	0.447936
W01_05960		hypoxanthine-guanine phosphoribosyltransferase	302.32	0.199285	0.363633
W01_21690		sulfite reductase subunit alpha	2717.03	0.198621	0.512791
W01_11180	sugE	multidrug efflux system protein	638.283	0.198435	0.29207
W01_16420		hypothetical protein	2447.25	0.197885	0.194382
W01_22160		methyltransferase	2028.31	0.197024	0.0975477
W01_05570		hypothetical protein	1826	0.196873	0.541134
W01_24580	hrcA	heat-inducible transcription repressor HrcA	2319.98	0.1965	0.295464
W01_13300	gltD	glutamate synthase, small subunit	4015.55	0.19598	0.459825
W01_11420	folE2	GTP cyclohydrolase FolE2	840.486	0.195845	0.443129
W01_16430	def-1	peptide deformylase	1225.47	0.194797	0.374349
W01_01940		hypothetical protein	5150.19	0.194656	0.408762
W01_24650	carA	carbamoyl-phosphate synthase small chain	1591.66	0.19461	0.550061
W01_16510	phoU_1	phosphate transport system regulatory protein PhoU	1765.13	0.19433	0.164362
W01_03180	cas2	CRISPR-associated endoribonuclease Cas2 1	226.791	0.194319	0.45152
W01_24440	sir	assimilatory sulfite reductase (ferredoxin)	4111.44	0.194314	0.289998
W01_00540		hypothetical protein	2114.9	0.194143	0.376053
W01_17580		twitching motility protein PilT	1681	0.193114	0.489824
W01_07380		D-3-phosphoglycerate dehydrogenase	1510.57	0.19299	0.546093
W01_15520		hypothetical protein	3226.35	0.192968	0.583951
W01_07070		hypothetical protein	469.873	0.192769	0.429962
W01_22490	msrB_2	peptide methionine sulfoxide reductase MsrB	848.682	0.191955	0.31538
W01_10870	sucB	dihydrolipoyllysine-residue succinyltransferase component of 2-oxoglutarate dehydrogenase complex	2370.07	0.191617	0.354054
W01_09790		hypothetical protein	498.829	0.191216	0.366698
W01_18460	gidA	tRNA uridine 5-carboxymethylaminomethyl modification enzyme MnmG	5165.28	0.190692	0.350616
W01_04590	lep	signal peptidase I	923.844	0.189908	0.311295
W01_13290	gltB	glutamate synthase, large subunit	11870.2	0.189183	0.541878
W01_05540		hypothetical protein	1323.73	0.188012	0.478372
W01_12180	bioB	biotin synthase	3158	0.187366	0.194935
W01_16290		hypothetical protein	1434.39	0.186226	0.171938
W01_06330		hypothetical protein	1228.14	0.186051	0.326371
W01_22780		ornithine decarboxylase	4337.56	0.18547	0.464767
W01_12650	glmS	glutamine--fructose-6-phosphate aminotransferase [isomerizing]	4409.88	0.184974	0.368725
W01_07830		hypothetical protein	1275.09	0.18452	0.325088
W01_11850		hypothetical protein	966.482	0.184284	0.479741
W01_15060	exbB_2	biopolymer transport protein ExbB	1051.26	0.183968	0.261217
W01_23910		4Fe-4S ferredoxin	322.868	0.183585	0.379356
W01_10300		ATPase	2172.67	0.183468	0.158839
W01_01970	gloA	lactoylglutathione lyase	914.987	0.183426	0.171733
W01_22730	proA	gamma-glutamyl phosphate reductase	4070.5	0.18173	0.444533
W01_16250	zapD	cell division protein ZapD	1957.79	0.181653	0.332388
W01_21440		hypothetical protein	257.834	0.181549	0.442479
W01_08330		O-antigen polymerase	1140.78	0.18119	0.159503
W01_01470		hypothetical protein	68.507	0.180728	0.663992
W01_02470		hypothetical protein	400.474	0.1806	0.343889
W01_13940	lysA	diaminopimelate decarboxylase	1631.43	0.17917	0.365007
W01_05740		hypothetical protein	208.857	0.177801	0.588752
W01_00380		hypothetical protein	394.606	0.177683	0.523324
W01_01950		hypothetical protein	1139.1	0.177281	0.349026
W01_05890	nadB	L-aspartate oxidase	1604.99	0.176812	0.211169
W01_07740		lipoprotein	6891.78	0.175742	0.556677
W01_14450	guaB	inosine-5'-monophosphate dehydrogenase	4685.45	0.174747	0.392831
W01_20410	engB	putative GTP-binding protein EngB	582.71	0.174481	0.416992
W01_14830		aminotransferase	3647.5	0.17372	0.416505
W01_08230		glycosyl transferase	1785.73	0.173571	0.392459
W01_05160	gltX	glutamate--tRNA ligase	1986.73	0.172975	0.18142
W01_22920		hypothetical protein	633.296	0.172504	0.401848
W01_03620		hypothetical protein	691.365	0.171635	0.375255
W01_16660	lpxH	UDP-2,3-diacylglucosamine hydrolase	983.167	0.171275	0.519109
W01_26580		glucosidase	8136.42	0.170745	0.40715
W01_08720	lipA	lipoyl synthase	1545.91	0.17049	0.393897
W01_10790	alaS	alanine--tRNA ligase	5019.09	0.170459	0.277672
W01_06380		hypothetical protein	339.357	0.170085	0.610224
W01_01050	flgA	flagellar basal body P-ring biosynthesis protein FlgA	705.477	0.170063	0.296752
W01_12460	lptE	LPS-assembly lipoprotein LptE	422.678	0.169998	0.408164
W01_07750		hypothetical protein	1182.28	0.169711	0.453679
W01_13880	yefM	antitoxin YefM	448.246	0.169157	0.384187
W01_12100	bioD	ATP-dependent dethiobiotin synthetase BioD	614.778	0.168763	0.433571
W01_05680		hypothetical protein	297.239	0.168489	0.440409
W01_16090		microcin-processing peptidase	2767.16	0.168273	0.387423
W01_26260		hypothetical protein	449.119	0.166701	0.409448
W01_10400		exported copper oxidase	1444.83	0.165874	0.546213
W01_16180		hypothetical protein	1991.54	0.165872	0.28438
W01_08070		IS30 family transposase	2165.45	0.165857	0.31538
W01_13040	metF	methylenetetrahydrofolate reductase	1611.22	0.165698	0.261217
W01_16190		hypothetical protein	640.25	0.165097	0.364345
W01_22270		Rrf2 family transcriptional regulator	1374.58	0.164351	0.46966
W01_06940		transglycosylase	1295.84	0.163514	0.346917
W01_05360		hypothetical protein	747.365	0.16348	0.483958
W01_06090	hsdR_1	DEAD/DEAH box helicase	3588.1	0.163219	0.314582
W01_04610	rnc	ribonuclease 3	564.724	0.163181	0.303172
W01_22590		hypothetical protein	1000.93	0.162792	0.262737
W01_20600	ybeY	endoribonuclease YbeY	1466.68	0.162717	0.319536
W01_14990		hypothetical protein	1219.76	0.162131	0.343517
W01_09480	nuoH	NADH-quinone oxidoreductase, subunit H	1974.82	0.161875	0.256825
W01_25470		hypothetical protein	489.59	0.160821	0.426243
W01_17450		type II secretion system protein L	1698.23	0.160779	0.650954
W01_00220	acsA	acetyl-coenzyme A synthetase	4645.4	0.16065	0.275594
W01_25490	dnaQ	DNA polymerase III subunit epsilon	685.664	0.160595	0.447833
W01_24740		MEKHLA domain-containing protein	1501.23	0.160374	0.45152
W01_05310	bamB	outer membrane protein assembly factor BamB	1154.58	0.160138	0.346518
W01_04620	era	GTPase Era	1051.29	0.160128	0.36504
W01_13390	obg	GTPase Obg	2071.15	0.159542	0.260357
W01_24980		protein TolR	466.546	0.159342	0.432601
W01_23280		iron-sulfur cluster assembly scaffold protein	5261.28	0.157917	0.594654
W01_10920		hypothetical protein	733.705	0.157781	0.363696
W01_16800	cafA	ribonuclease G	2348.15	0.156749	0.212015
W01_26050		lipoprotein	1421.31	0.156131	0.453224
W01_23540		lipoprotein	1324.45	0.155494	0.285442
W01_06360		hypothetical protein	670.549	0.155484	0.452026
W01_15350	thrC	threonine synthase	3258.19	0.155055	0.295601
W01_07700		PEP-CTERM-box response regulator transcription factor	1758.49	0.155036	0.178126
W01_01280		NUDIX domain-containing protein	818.54	0.154792	0.376053
W01_13220	gph	phosphoglycolate phosphatase, bacterial	1378.43	0.154553	0.437048
W01_21950		hypothetical protein	1341.75	0.15452	0.514636
W01_16300		hypothetical protein	1315.25	0.154396	0.519322
W01_22480	msrA2	peptide methionine sulfoxide reductase MsrA 2	1071.75	0.152838	0.385568
W01_06110	cysM	cysteine synthase B, O-acetylserine sulfhydrolase B subunit	986.824	0.152813	0.277172
W01_01330	cysG	siroheme synthase	2324.05	0.152694	0.265509
W01_05260		type IV pilus biogenesis/stability protein PilW	568.346	0.152301	0.501134
W01_14220		Maf-like protein	1178.22	0.152297	0.263957
W01_07080		protein killer protein	455.915	0.150287	0.433571
W01_14440	guaA	GMP synthase [glutamine-hydrolyzing]	2531.14	0.149807	0.401135
W01_07500	pntAB	NAD(P)(+) transhydrogenase	441.534	0.149802	0.513865
W01_22120		glycosyl transferase family 1	1250.44	0.1496	0.429962
W01_26650		hypothetical protein	321.807	0.149544	0.521839
W01_12150	bioC	malonyl-[acyl-carrier protein] O-methyltransferase	642.502	0.149362	0.5883
W01_02830		hypothetical protein	1502.64	0.148912	0.420663
W01_18730		ABC transporter ATP-binding subunit	2199.65	0.148464	0.514405
W01_23530	dapA	4-hydroxy-tetrahydrodipicolinate synthase	3155.85	0.148038	0.347057
W01_12880		transposase	591.356	0.147978	0.429962
W01_08200		UDP-N-acetylglucosamine 2-epimerase (non-hydrolyzing)	919.253	0.147445	0.623791
W01_07020		hypothetical protein	4257.14	0.146983	0.499814
W01_01860		hypothetical protein	60.4461	0.146555	0.69679
W01_17230		hypothetical protein	561.277	0.146419	0.403784
W01_02600	dut	deoxyuridine 5'-triphosphate nucleotidohydrolase	791.09	0.145789	0.579623
W01_09760		SAM-dependent methyltransferase	1406.93	0.145717	0.455533
W01_02360	trxB	thioredoxin reductase	3609.92	0.145239	0.486286
W01_07900		photosynthetic protein synthase I	991.377	0.144224	0.387611
W01_18170		hypothetical protein	1772.67	0.144208	0.453516
W01_06520		hypothetical protein	1851.84	0.143437	0.447745
W01_12230		hypothetical protein	925.794	0.142767	0.493166
W01_23870		hypothetical protein	2191.93	0.142497	0.32127
W01_08180		hypothetical protein	3438.52	0.14135	0.409448
W01_10380		DNA-binding response regulator	839.14	0.139706	0.387423
W01_08160		hypothetical protein	2021.11	0.139276	0.413956
W01_24000		hypothetical protein	640.576	0.139142	0.43997
W01_02900		aspartyl/asparaginyl beta-hydroxylase AspH	1806.98	0.139074	0.318648
W01_24470	cysD	sulfate adenylyltransferase, subunit II	1649.4	0.138593	0.396391
W01_11220	apt	adenine phosphoribosyltransferase	222.392	0.138312	0.69679
W01_10310		SIR2 family protein	1296.89	0.137197	0.289349
W01_06640	fabZ	3-hydroxyacyl-[acyl-carrier-protein] dehydratase FabZ	729.149	0.136855	0.521019
W01_04380	fliC	flagellin	3830.32	0.136726	0.342059
W01_07190		hypothetical protein	1455.14	0.136392	0.478245
W01_13130		hypothetical protein	1201.2	0.136304	0.327381
W01_24200	exbD_4	biopolymer transport protein ExbD	2114.69	0.135835	0.604504
W01_15760		hypothetical protein	344.56	0.13559	0.464511
W01_09550		hypothetical protein	758.408	0.135507	0.360622
W01_13310	hemE	uroporphyrinogen decarboxylase	1871.44	0.135127	0.619194
W01_21630	anmK	anhydro-N-acetylmuramic acid kinase	4058.95	0.134958	0.399956
W01_14790		flagellar motor protein MotA	1164.91	0.134734	0.579623
W01_19190		hypothetical protein	1715.15	0.134728	0.34189
W01_11650		hypothetical protein	110.304	0.134532	0.716249
W01_18970		hypothetical protein	1624.4	0.133418	0.609821
W01_03030		hypothetical protein	1793.63	0.133342	0.300399
W01_14240	galE	UDP-glucose 4-epimerase	1562.46	0.1333	0.31153
W01_01900		hypothetical protein	1511.39	0.13255	0.329612
W01_24870	acnA	aconitate hydratase	5545.76	0.130881	0.520296
W01_16920	xth-1	exodeoxyribonuclease III	1534.54	0.130761	0.60324
W01_03270		hypothetical protein	730.814	0.129374	0.477578
W01_20520		hypothetical protein	469.552	0.129343	0.434166
W01_00300		IS30 family transposase	879.104	0.128397	0.54223
W01_01630	ald	alanine dehydrogenase	2097.56	0.128135	0.558352
W01_03680	asnB	asparagine synthetase B	2330.33	0.127836	0.515756
W01_16640	ppiB_1	peptidyl-prolyl cis-trans isomerase	1609.2	0.127422	0.581453
W01_18480	soJ	cobyric acid synthase CobQ	1176.87	0.127361	0.507527
W01_03160	cas4	CRISPR-associated protein Cas4	459.537	0.127041	0.588513
W01_08090		NAD(P)H quinone oxidoreductase	860.905	0.12683	0.453224
W01_04090		methyl-accepting chemotaxis protein	1951.6	0.126629	0.439643
W01_09850		hypothetical protein	668.954	0.126129	0.434187
W01_01520	gshA	glutamate--cysteine ligase	1557.19	0.125739	0.39254
W01_16570		UPF0235 protein	485.513	0.125634	0.447436
W01_07270		ABC transporter ATP-binding protein	1444	0.125434	0.478265
W01_08060		hypothetical protein	1896.35	0.125129	0.874919
W01_11330	hisZ	ATP phosphoribosyltransferase regulatory subunit	1659.37	0.125098	0.567087
W01_06350		hypothetical protein	2984.18	0.125068	0.464718
W01_14650		hypothetical protein	1515.38	0.124958	0.416025
W01_16550	proC	pyrroline-5-carboxylate reductase	995	0.124925	0.417207
W01_03320		transposase	352.188	0.123839	0.57584
W01_00490		hypothetical protein	1788.2	0.123757	0.44559
W01_04650	acpS	holo-[acyl-carrier-protein] synthase	371.86	0.122828	0.587691
W01_05820		alkene reductase	8917.25	0.121887	0.954599
W01_02260		hypothetical protein	744.521	0.121718	0.53527
W01_09600		haloacid dehalogenase	631.038	0.121707	0.500763
W01_06370		ABC transporter permease	1107.29	0.121182	0.536826
W01_19200		hypothetical protein	581.923	0.120807	0.5883
W01_10980		hypothetical protein	4780.83	0.12074	0.519811
W01_08540	rfbD	GDP-mannose 4,6-dehydratase	1618.9	0.120736	0.363198
W01_11980		hypothetical protein	20387.6	0.120502	0.694843
W01_04550		S-formylglutathione hydrolase	1322.67	0.120441	0.506049
W01_13000		EAL domain-containing protein	1841.19	0.120243	0.40825
W01_23450	aroK	shikimate kinase	1799.04	0.119564	0.53139
W01_07140		UPF0176 protein	2502.59	0.119443	0.465227
W01_23940		peptidase M16	2102.29	0.11919	0.408983
W01_16260	yacG	DNA gyrase inhibitor YacG	599.768	0.118959	0.507641
W01_08520		hypothetical protein	858.906	0.118932	0.62326
W01_06730	pyrH	uridylate kinase	1364.05	0.118811	0.699553
W01_24540		hypothetical protein	1270.93	0.118317	0.519109
W01_20480	rhsD	type IV secretion protein Rhs	9274.52	0.117497	0.638872
W01_08490		mannosyltransferase A	4544.11	0.116503	0.546679
W01_21350	psd	phosphatidylserine decarboxylase proenzyme	857.368	0.116167	0.578754
W01_26310	znuB	Zinc/manganese transporter permease	1056.64	0.116116	0.45152
W01_21520		hypothetical protein	1838.89	0.115524	0.607414
W01_02650		DNA recombination protein RmuC	1464.71	0.115413	0.389752
W01_11750		pyridine nucleotide-disulfide oxidoreductase	5985.5	0.11487	0.659042
W01_01110	smpB	ssrA-binding protein	1607.17	0.114728	0.421447
W01_15710	gatB	aspartyl/glutamyl-tRNA(Asn/Gln) amidotransferase subunit B	3040.48	0.114677	0.685274
W01_14150	dnaG	DNA primase	1385.19	0.114667	0.432601
W01_15360	hom	homoserine dehydrogenase	2429.61	0.114625	0.581074
W01_04860		hypothetical protein	379.849	0.113428	0.639342
W01_25580	purF	amidophosphoribosyltransferase	2605.9	0.112319	0.384673
W01_07930		hypothetical protein	544.688	0.112255	0.647879
W01_19610	rsmH	ribosomal RNA small subunit methyltransferase H	2082.87	0.111916	0.38018
W01_06340	lysS	lysine--tRNA ligase	2798.38	0.111601	0.518891
W01_13230	rpe_2	D-ribulose-5-phosphate 3-epimerase	2565.57	0.111327	0.421447
W01_05930		hypothetical protein	834.393	0.110962	0.402518
W01_25970	cysC	bifunctional sulfate adenylyltransferase/adenylylsulfate kinase protein	1947.8	0.110888	0.513865
W01_18860	hprK	HPr kinase/phosphorylase	1637.36	0.110047	0.719938
W01_11700	tal_2	transaldolase	1630.8	0.110036	0.593322
W01_06630	lpxA	acyl-[acyl-carrier-protein]--UDP-N-acetylglucosam ine O-acyltransferase	1658.96	0.109714	0.493166
W01_17270	nrdA	ribonucleoside-diphosphate reductase	12675.1	0.109511	0.775611
W01_02150	pstB_1	phosphate import ATP-binding protein PstB	1250.55	0.109238	0.402205
W01_21550	groL	60 kDa chaperonin	21374.2	0.108907	0.877044
W01_15190		iron ABC transporter	1156.19	0.108446	0.609821
W01_11320		hypothetical protein	125.064	0.107764	0.768491
W01_07670		LPS biosynthesis-like protein	1442.43	0.1072	0.443937
W01_07480		hypothetical protein	4674.16	0.106884	0.706364
W01_23680		hypothetical protein	1097.29	0.106837	0.710363
W01_26100	tgt	queuine tRNA-ribosyltransferase	1646.94	0.106762	0.58521
W01_02680		hypothetical protein	1625.19	0.105743	0.621147
W01_17560	fabE	acetyl-CoA carboxylase biotin carboxyl carrier protein subunit	564.942	0.105356	0.575176
W01_00750		sigma E factor regulatory protein	2795.3	0.104284	0.721619
W01_06190		DNA-binding response regulator	890.978	0.104069	0.480728
W01_15240	panB	3-methyl-2-oxobutanoate hydroxymethyltransferase	1156.11	0.104035	0.62326
W01_16780	rlmH	ribosomal RNA large subunit methyltransferase H	345.136	0.102633	0.662702
W01_02750	pyrF	orotidine 5'-phosphate decarboxylase	754.231	0.102628	0.62326
W01_11260	nadE	glutamine-dependent NAD(+) synthetase	1980.55	0.102454	0.523508
W01_03470		riboflavin biosynthesis protein	1210.59	0.101476	0.546314
W01_00840		hypothetical protein	833.032	0.101238	0.632969
W01_15070		hypothetical protein	2660.89	0.100987	0.576541
W01_05940	def	peptide deformylase	543.142	0.100298	0.663992
W01_13890	yoeB	toxin YoeB	390.264	0.100258	0.612008
W01_02740	lapB	lipopolysaccharide assembly protein B	838.995	0.100168	0.604504
W01_06490		hypothetical protein	1589.27	0.100095	0.555279
W01_18670		transposase	773.365	0.0992266	0.544368
W01_24480	cysN	sulfate adenylyltransferase, subunit I	2231.29	0.0981905	0.60324
W01_20630		7,8-dihydroneopterin aldolase	688.823	0.0981094	0.666306
W01_18400	metK_1	S-adenosylmethionine synthase	4100.93	0.0976786	0.736008
W01_22230		membrane protein	1380.51	0.0974735	0.641124
W01_06200		hypothetical protein	2126.32	0.0960802	0.62326
W01_22980		hypothetical protein	680.562	0.0955656	0.65118
W01_12350		hypothetical protein	1245.26	0.0942696	0.539671
W01_04710		SAM-dependent methyltransferase	1247.08	0.0941445	0.587691
W01_24610		DNA repair protein RecN	1225.75	0.0940207	0.621444
W01_05350		hypothetical protein	155.111	0.0938366	0.771773
W01_03370		peptidoglycan-binding protein LysM	930.239	0.0933893	0.56742
W01_20270	ppc	phosphoenolpyruvate carboxylase	6084.79	0.0931616	0.682217
W01_03480	ileS	isoleucine--tRNA ligase	3441.49	0.0927789	0.682412
W01_02510	pyrG	CTP synthase	3237.14	0.0923601	0.541212
W01_18720		hypothetical protein	1061.07	0.0923574	0.699138
W01_11600	pheS	phenylalanine--tRNA ligase alpha subunit	2183.49	0.092318	0.519109
W01_24450		hypothetical protein	570.005	0.0922684	0.587691
W01_08770		threonylcarbamoyl-AMP synthase	1724.44	0.091754	0.542901
W01_16460		hypothetical protein	1152.89	0.0911595	0.627999
W01_19840		hypothetical protein	1594.59	0.0901829	0.468443
W01_11030		transcriptional regulator	1223.66	0.0877587	0.67129
W01_07440		hypothetical protein	1293.87	0.0877158	0.481239
W01_19210		hypothetical protein	511.371	0.0860003	0.586137
W01_10970		hypothetical protein	1665.41	0.085315	0.699048
W01_15210	pcnB	poly(A) polymerase I	1657.75	0.0852334	0.519589
W01_22250	trpD	anthranilate phosphoribosyltransferase	1365.45	0.0847446	0.62326
W01_05780		carotenoid 1,2-hydratase	1539.63	0.0847207	0.526571
W01_23020	pth	peptidyl-tRNA hydrolase	377.498	0.0825547	0.719048
W01_17520		type II secretion system protein E	3156	0.0825258	0.645275
W01_00680		hypothetical protein	541.612	0.082307	0.763083
W01_00800		squalene synthase HpnC	371.894	0.0803032	0.727152
W01_12390		non-catalytic member of peptidase subfamily M23B	1433.73	0.0798896	0.584319
W01_15540	trxC	thiol disulfide reductase thioredoxin	1027.28	0.0798825	0.62326
W01_01710		iron uptake regulator	3538.92	0.0791617	0.877044
W01_22150	gmd_2	GDP-mannose 4,6-dehydratase	1058.58	0.0786192	0.553962
W01_13210	trpE	anthranilate synthase component 1	2525.64	0.0783779	0.706364
W01_07630		dioxygenase	1394.98	0.0783273	0.557898
W01_19440		hypothetical protein	135.267	0.0782586	0.82991
W01_21490		hypothetical protein	907.45	0.07798	0.719938
W01_26440	cheY	two-component system response regulator	532.127	0.0779567	0.734344
W01_02100		hypothetical protein	205.202	0.0779551	0.750936
W01_08690		cytochrome c550	1021.35	0.077814	0.756468
W01_20240	argH	argininosuccinate lyase	3615.31	0.0777137	0.736872
W01_23900		hypothetical protein	1035.77	0.0773807	0.644972
W01_23100	msrB_3	peptide-methionine (R)-S-oxide reductase	706.185	0.0767735	0.778504
W01_18500		hypothetical protein	1372.48	0.0718152	0.85407
W01_05810		hypothetical protein	2054.01	0.071629	0.958735
W01_23920	coaD	phosphopantetheine adenylyltransferase	477.391	0.0693446	0.727152
W01_15160	purM	phosphoribosylformylglycinamidine cyclo-ligase	2632.75	0.0678063	0.711548
W01_14510		serine protein kinase RIO	2251.97	0.0664993	0.588282
W01_13080	pyrC'	dihydroorotase	2181.01	0.0663288	0.693388
W01_01150		peptidase M50	365.538	0.0659197	0.767926
W01_01890		hypothetical protein	261.651	0.0657159	0.754048
W01_19260		hypothetical protein	2789.18	0.0655822	0.658537
W01_23670		hypothetical protein	1705.78	0.0655049	0.93816
W01_22320		NAD(P)-dependent oxidoreductase	1603.17	0.0654982	0.712682
W01_12760	trpA	tryptophan synthase alpha chain	1510.54	0.063541	0.762606
W01_15050	exbD_3	biopolymer transport protein ExbD	272.821	0.0632464	0.802885
W01_13710		hypothetical protein	963.004	0.062777	0.709289
W01_08290		hypothetical protein	701.714	0.0626794	0.713744
W01_19880	apaG	protein ApaG	1290.22	0.0621592	0.763083
W01_22740	trpC	indole-3-glycerol phosphate synthase	1586.24	0.0607436	0.785623
W01_24290	fabD	malonyl CoA-acyl carrier protein transacylase	1223.85	0.0601999	0.81931
W01_11440	dxs	1-deoxy-D-xylulose-5-phosphate synthase	2499.46	0.0595074	0.709289
W01_24550		peptidase	1873.03	0.0590874	0.734344
W01_20420	hemB	delta-aminolevulinic acid dehydratase	2443.31	0.0589798	0.747707
W01_16450	rsmB	ribosomal RNA small subunit methyltransferase B	941.681	0.0575121	0.701558
W01_16900		hypothetical protein	881.036	0.0562979	0.824432
W01_07000	glgB_1	1,4-alpha-glucan branching enzyme	3598.15	0.0561773	0.750936
W01_16760	nadD	putative nicotinate-nucleotide adenylyltransferase	1035.2	0.0557026	0.710887
W01_13280		hypothetical protein	1709.8	0.0550231	0.789775
W01_05870		hypothetical protein	900.498	0.0544768	0.805342
W01_23990		hypothetical protein	1067.19	0.0538233	0.721689
W01_22900		response regulator	834.762	0.0527532	0.712492
W01_03350	surE	5'-nucleotidase SurE	1037.17	0.0527024	0.69154
W01_24570	hemH	ferrochelatase	1150.24	0.0526719	0.747707
W01_26240	aspS	aspartate--tRNA(Asp/Asn) ligase	2711.85	0.052371	0.845571
W01_17190	argJ	arginine biosynthesis bifunctional protein ArgJ	2259.8	0.0521129	0.80047
W01_24410		UPF0114 protein	990.816	0.0515496	0.808154
W01_16620	glnS	glutamine--tRNA ligase	3451.15	0.0511882	0.721689
W01_10770		two-component system response regulator	791.464	0.0506822	0.776005
W01_26480		laccase domain protein	852.666	0.0502019	0.838662
W01_05060		hypothetical protein	1044.09	0.0500999	0.835202
W01_22370		hypothetical protein	1347.08	0.0494581	0.785623
W01_04130		hypothetical protein	1532.69	0.049419	0.805184
W01_12290	gpsA	glycerol-3-phosphate dehydrogenase [NAD(P)+]	1717.3	0.0484144	0.797802
W01_03050		lipoprotein	4961.16	0.0479433	0.830852
W01_03130	Csd2	type I-C CRISPR-associated protein Csd2	1998.54	0.0478025	0.841021
W01_22010	uppP2	undecaprenyl-diphosphatase 2	1416.62	0.0476039	0.819747
W01_26590	malQ	glycogen debranching protein	2300.78	0.0472693	0.806047
W01_17870	rph	ribonuclease PH	802.652	0.0470065	0.781879
W01_25920	flhD	flagellar transcriptional regulator FlhD	282.31	0.0443434	0.946476
W01_02320	yfhA	two-component system response regulator GlrR	1823.78	0.043734	0.797169
W01_25300	ispD	2-C-methyl-D-erythritol 4-phosphate cytidylyltransferase	619.667	0.0436766	0.836693
W01_14500		glyoxalase/bleomycin resistance protein/dioxygenase	682.967	0.0434471	0.792798
W01_11210	mtnA	methylthioribose-1-phosphate isomerase	842.672	0.0428062	0.790741
W01_04940		hypothetical protein	366.106	0.0419125	0.89355
W01_17650		polyphosphate kinase 2	3826.97	0.0418414	0.860042
W01_25190		hypothetical protein	1194.38	0.0418233	0.875673
W01_19620	mraZ	transcriptional regulator MraZ	7339.24	0.0415287	0.89355
W01_15010		hypothetical protein	267.303	0.0401532	0.861607
W01_12210		hypothetical protein	1417.29	0.0398791	0.818342
W01_04800		hypothetical protein	62.0772	0.0398396	0.939446
W01_02610	coaBC	phosphopantothenoylcysteine decarboxylase	1912.56	0.039452	0.846689
W01_06890	ppsA	phosphoenolpyruvate synthase	3196.72	0.0394297	0.843084
W01_06610	rnhB	ribonuclease HII	561.176	0.037205	0.879156
W01_09580		arylesterase	621.781	0.0357163	0.855728
W01_15800		hypothetical protein	1557.61	0.0335116	0.804429
W01_14700	pfp	pyrophosphate--fructose 6-phosphate 1-phosphotransferase	3091.02	0.0332848	0.928
W01_24050		GTP-binding protein	3688.87	0.0332029	0.917847
W01_01390		arsenate reductase	1407.98	0.0329966	0.892586
W01_16600	cysS	cysteine--tRNA ligase	2844.19	0.0318349	0.808688
W01_16520	pilT-2	twitching motility protein PilT	1960.38	0.0316384	0.848494
W01_10430		hypothetical protein	449.14	0.0311515	0.892362
W01_15170		DnaA regulatory inactivator Hda	729.254	0.0307012	0.88127
W01_14800	xseA	exodeoxyribonuclease 7 large subunit	1599.66	0.0302312	0.844896
W01_16630		hypothetical protein	6094.23	0.0290858	0.917677
W01_15230		deoxyguanosine kinase/deoxyadenosine kinase	937.749	0.0281584	0.905846
W01_23500	pilM	fimbrial assembly protein	1170.69	0.0269904	0.859946
W01_04280		hypothetical protein	54.1401	0.0257485	0.955281
W01_26500	comL	outer membrane protein assembly factor BamD	2071.19	0.0249107	0.918707
W01_17250	pilR	type 4 fimbriae expression regulatory protein PilR	1902.25	0.0246096	0.876892
W01_26130	secF	protein-export membrane protein SecF	1907.41	0.0242283	0.861607
W01_25340		hypothetical protein	1233.29	0.0230261	0.883703
W01_16390		hypothetical protein	4992.63	0.0211706	0.906875
W01_07810		RND transporter	3887.74	0.0210461	0.913615
W01_08250		glycosyl transferase family 1	823.128	0.0206629	0.945829
W01_01400		MarR family transcriptional regulator	1345.62	0.0204466	0.914779
W01_25310	ispF	2-C-methyl-D-erythritol 2,4-cyclodiphosphate synthase	537.335	0.0203202	0.950059
W01_18940		hypothetical protein	885.878	0.0192306	0.945829
W01_01270	yyaL	hypothetical protein	2233.42	0.0187958	0.928
W01_06390		hypothetical protein	179.175	0.0184232	0.95339
W01_15390		hypothetical protein	725.472	0.0177563	0.953587
W01_12370		hypothetical protein	1143.76	0.0176149	0.925674
W01_06930		hypothetical protein	349.069	0.0172819	0.959187
W01_02560	proS	proline--tRNA ligase	3700.15	0.0172468	0.924593
W01_13170		hypothetical protein	341.928	0.0161147	0.964141
W01_04300		hypothetical protein	428.939	0.0159771	0.959187
W01_22080	xanB	xanthan biosynthesis protein XanB	3841.16	0.0151948	0.928
W01_26770		hypothetical protein	1379.06	0.0148705	0.946627
W01_24760		hypothetical protein	404.342	0.0148559	0.949947
W01_08580		hypothetical protein	835.723	0.0142933	0.946476
W01_25140		addiction module killer protein	416.977	0.0132326	0.948661
W01_13820	glyS	glycine--tRNA ligase beta subunit	2541.41	0.0129173	0.939937
W01_06950		hypothetical protein	546.27	0.0129074	0.946476
W01_00580		ATP-dependent protease	1803.2	0.0128672	0.949947
W01_26060		membrane protein	583.272	0.0119143	0.955281
W01_07580		hypothetical protein	243.152	0.0111627	0.97009
W01_19500	ddl1	D-alanine--D-alanine ligase	806.073	0.0111598	0.96439
W01_00730		hypothetical protein	477.772	0.0104778	0.961416
W01_14430		hypothetical protein	362.08	0.00974216	0.967125
W01_20280	hemC	porphobilinogen deaminase	4027.46	0.00938403	0.973968
W01_26020		membrane protein	1701.32	0.00934309	0.95876
W01_04340		flagellar protein FliT	945.73	0.00915425	0.955281
W01_15810	argS	arginine--tRNA ligase	2735.73	0.00866148	0.95876
W01_00890		putative transcriptional regulatory protein	1465.2	0.00864333	0.956441
W01_05510		hypothetical protein	749.942	0.00752838	0.97009
W01_06410		hypothetical protein	457.76	0.00641679	0.976211
W01_17310		CDP-6-deoxy-delta-3,4-glucoseen reductase	1783.87	0.00626956	0.971538
W01_01210		hypothetical protein	4364.63	0.0060512	0.977346
W01_17830	thiG	thiazole synthase	974.854	0.00529899	0.980717
W01_09930		hypothetical protein	613.307	0.00415951	0.98602
W01_24970	tolQ	TolQ transport protein	801.781	0.00414989	0.979321
W01_25910		hypothetical protein	2458.97	0.00401474	0.978014
W01_02690		hypothetical protein	1508.89	0.00389373	0.98558
W01_00200		histidine kinase	2645.33	0.00367402	0.981567
W01_09430	nuoC	NADH-quinone oxidoreductase, subunit C	1619.54	0.00319413	0.986827
W01_18510	atpB	F0 sector of membrane-bound ATP synthase, subunit a	1130.6	0.00287255	0.986966
W01_02810	rlmD	23S rRNA (uracil(1939)-C(5))-methyltransferase RlmD	1145	0.00277444	0.988951
W01_10320		hypothetical protein	1211.45	0.00245372	0.98602
W01_05100	accA	acetyl-coenzyme A carboxylase carboxyl transferase subunit alpha	1566.47	0.00239718	0.989852
W01_26530	minE	cell division topological specificity factor	600.17	0.00223559	0.990342
W01_25480	rnhA	ribonuclease H	211.511	0.00184306	0.994526
W01_09780		hypothetical protein	1174.68	0.0018406	0.989852
W01_04140		hypothetical protein	1308.63	0.00153275	0.994186
W01_26540		histidine phosphatase family protein	1238.73	0.000879092	0.995752
W01_16970		glycosyl transferase	2924	0.000823266	0.997379
W01_06150		TIGR00266 family protein	620.313	0.000742981	0.996371
W01_23370		hypothetical protein	247.969	0.000614554	0.998016
W01_17130		hypothetical protein	4963.42	-0.000951508	0.996963
W01_10280		site-specific DNA-methyltransferase	2193.52	-0.00180028	0.989852
W01_09980		hypothetical protein	1401.83	-0.00195605	0.990827
W01_19930	purD	phosphoribosylamine--glycine ligase	2299.33	-0.00247279	0.98602
W01_08570	wcaG	GDP-L-fucose synthase	1322.92	-0.00348	0.980717
W01_14870		hypothetical protein	871.476	-0.00392299	0.980453
W01_12550	ubiB	putative protein kinase UbiB	1731.57	-0.00421974	0.980717
W01_24710	folP	dihydropteroate synthase	795.497	-0.00515476	0.980113
W01_20550	ribB	3,4-dihydroxy-2-butanone-4-phosphate synthase	1608.16	-0.00526549	0.976991
W01_00190		MexH family multidrug efflux RND transporter periplasmic adaptor subunit	1403.43	-0.0062797	0.967125
W01_12120		hypothetical protein	958.725	-0.00659602	0.978953
W01_25790		hypothetical protein	166.306	-0.0069235	0.985557
W01_06530		glycoside hydrolase	1000.97	-0.00751214	0.964141
W01_15820		hypothetical protein	167.494	-0.00797629	0.977737
W01_24460		phosphoadenosine phosphosulfate reductase	960.824	-0.00810861	0.96472
W01_02770		hypothetical protein	996.416	-0.00872661	0.959951
W01_05730	vapC	ribonuclease VapC	348.613	-0.00917064	0.964558
W01_21650		membrane protein	3776.67	-0.00926844	0.981567
W01_26490		pseudouridine synthase	909.046	-0.00988101	0.957595
W01_05670		radical SAM/Cys-rich domain protein	651.321	-0.0099053	0.959055
W01_16040		hypothetical protein	626.558	-0.0130773	0.949947
W01_02490		hypothetical protein	58.2549	-0.0130793	0.976991
W01_18490	parB	chromosome partitioning protein ParB	1001.8	-0.0145004	0.955281
W01_10030		hypothetical protein	1029.62	-0.0146214	0.954107
W01_21560	groS	10 kDa chaperonin	6511.44	-0.0149757	0.980615
W01_10780		hypothetical protein	3121.43	-0.0153935	0.934061
W01_20330		hydroxymethylpyrimidine/phosphomethylpyrimidine kinase	1100.22	-0.0159061	0.949821
W01_12410		molybdopterin biosynthesis protein MoeB	1960.94	-0.0159385	0.943945
W01_16720	ilvA	L-threonine dehydratase	2720.15	-0.0167123	0.932386
W01_13750		glycolate oxidase iron-sulfur subunit	1282.93	-0.0170987	0.956441
W01_22410	merR	MerR family transcriptional regulator	930.141	-0.0173285	0.925674
W01_05270		hypothetical protein	894.5	-0.0180081	0.922883
W01_06010		hypothetical protein	373.929	-0.0180784	0.949947
W01_20670	purB	adenylosuccinate lyase	2661.66	-0.018252	0.910667
W01_19110		sugar kinase	2101.61	-0.0184131	0.928
W01_23440	aroB	3-dehydroquinate synthase	1038.44	-0.0185878	0.918707
W01_10440		hypothetical protein	270.653	-0.0187529	0.938701
W01_20050		hypothetical protein	2326.04	-0.0189806	0.946627
W01_18450	aroC	chorismate synthase	4735.44	-0.0192638	0.945829
W01_10560	modE_1	ModE family transcriptional regulator	1833.85	-0.0200133	0.925217
W01_01980		RNA-binding transcriptional accessory protein	2024.08	-0.0201982	0.925217
W01_20290		hypothetical protein	1376.47	-0.0203478	0.906875
W01_19920	hemF	oxygen-dependent coproporphyrinogen-III oxidase	1231.29	-0.0210273	0.939251
W01_00990		VOC family protein	818.595	-0.0212588	0.93016
W01_13760	glcE	glycolate oxidase subunit GlcE	1048.4	-0.0219144	0.893643
W01_06700		phosphatidate cytidylyltransferase	603.653	-0.0224071	0.908626
W01_03110	Cas5	type I-C CRISPR-associated protein Cas5	1292	-0.0225835	0.931874
W01_24400		IS110 family transposase	765.998	-0.0234625	0.911158
W01_07120	radA	DNA repair protein RadA	1090.65	-0.0234737	0.916894
W01_07980	ruvB	Holliday junction ATP-dependent DNA helicase RuvB	1046.77	-0.0241101	0.89355
W01_09720		resolvase	429.13	-0.0247314	0.929106
W01_15730		glycosyl transferase family 2	855.008	-0.0252737	0.911158
W01_06860	purL	phosphoribosylformylglycinamidine synthase	3741.15	-0.0255859	0.914333
W01_02450		transposase	353.992	-0.0256107	0.914779
W01_24010		hypothetical protein	251.064	-0.0259291	0.949947
W01_16740	aceE	pyruvate dehydrogenase, E1 component	5647.12	-0.0262357	0.914779
W01_03120	Csd1	CRISPR-associated Csd1 family protein	2241.04	-0.0263899	0.901748
W01_12070		recombination factor protein RarA	900.074	-0.0266563	0.917847
W01_07770		hypothetical protein	861.791	-0.0268593	0.905458
W01_13110		hypothetical protein	2832.3	-0.026908	0.881437
W01_00100		HNH endonuclease	859.377	-0.0273447	0.928
W01_26360	czcC	TolC family protein	1987.59	-0.0276314	0.851853
W01_19960	dusB	tRNA-dihydrouridine synthase B	1610.01	-0.0279777	0.929106
W01_00430		hypothetical protein	429.233	-0.0283997	0.936648
W01_17280	nrdB	ribonucleoside-diphosphate reductase subunit beta	4820.18	-0.0284566	0.949947
W01_05910	fumC	fumarate hydratase class II	2562	-0.0291033	0.913615
W01_01930		transposase	605.25	-0.0298983	0.892362
W01_02930		flagellar motor protein MotD	710.086	-0.0302853	0.892362
W01_18760	hisG	ATP phosphoribosyltransferase	983.514	-0.0308096	0.936974
W01_00140		uracil-DNA glycosylase	511.756	-0.0309492	0.870443
W01_20750		TolC family protein	1793.56	-0.0309759	0.930875
W01_14860		(2Fe-2S)-binding protein	1682.12	-0.0310579	0.888854
W01_17180		hypothetical protein	1229.06	-0.031359	0.848494
W01_14130		hypothetical protein	1016.07	-0.0322937	0.89191
W01_06420		glycosyl transferase	768.438	-0.033546	0.822835
W01_02070		hypothetical protein	1114.51	-0.0339212	0.877044
W01_00020	valS	valine--tRNA ligase	4026.63	-0.0340697	0.877044
W01_16160		hypothetical protein	845.211	-0.0340971	0.870474
W01_01350	rlmB	23S rRNA (guanosine-2'-O-)-methyltransferase RlmB	734.047	-0.0341069	0.832103
W01_12380	gpmI	2,3-bisphosphoglycerate-independent phosphoglycerate mutase	2857.6	-0.03415	0.818342
W01_08560		hypothetical protein	502.611	-0.03447	0.877044
W01_10760		hypothetical protein	1244.91	-0.0346167	0.877044
W01_02390		hypothetical protein	662.138	-0.0353532	0.82991
W01_16270		hypothetical protein	1232.17	-0.035368	0.808751
W01_03040	htpX	protease HtpX	2371.86	-0.0357371	0.881708
W01_25330	rimI	ribosomal-protein-alanine acetyltransferase	339.319	-0.0366754	0.879156
W01_19970		ubiquinone biosynthesis hydroxylase UbiH	2730.87	-0.0381107	0.79734
W01_02230		hypothetical protein	435.15	-0.038565	0.911158
W01_26750		hypothetical protein	2193.29	-0.0389698	0.804844
W01_19220		hypothetical protein	771.587	-0.0390718	0.829545
W01_22620		hypothetical protein	1113.94	-0.0404327	0.851853
W01_06680		zinc metalloprotease	1458.35	-0.0406165	0.807142
W01_13950		hypothetical protein	3432.52	-0.0406559	0.914779
W01_16080		addiction module antitoxin	929.985	-0.0418872	0.865869
W01_01990		hypothetical protein	246.655	-0.0420214	0.907156
W01_05140	degP	2-alkenal reductase	873.958	-0.0423536	0.775849
W01_26430		chemotaxis protein CheW	659.329	-0.0428897	0.859946
W01_14690	hppA	K(+)-insensitive pyrophosphate-energized proton pump	2158.51	-0.0434574	0.895849
W01_12160	bioH	pimeloyl-[acyl-carrier protein] methyl ester esterase	254.179	-0.0441829	0.877044
W01_17110	sorA	sulfite:cytochrome c oxidoreductase, subunit A	1839.34	-0.044287	0.824432
W01_02660	hsdM_1	DNA methyltransferase	1263.31	-0.0444187	0.802077
W01_12360		hypothetical protein	885.671	-0.0476986	0.819747
W01_07940	metZ	O-succinylhomoserine sulfhydrylase	2635.95	-0.0478128	0.824683
W01_12060	serS	serine--tRNA ligase	1944.2	-0.048055	0.771773
W01_25870		hypothetical protein	1365.99	-0.0484351	0.857669
W01_24850		hypothetical protein	3088.39	-0.0485374	0.977937
W01_06240		molecular chaperone DnaJ	1882.92	-0.0491	0.712492
W01_16360	ptr1	pteridine reductase	973.267	-0.0491554	0.771773
W01_04490	glnE	glutamate-ammonia-ligase adenylyltransferase	2512.37	-0.0492848	0.776081
W01_04900		hypothetical protein	1196.5	-0.0492886	0.83483
W01_11250		hypothetical protein	1781.05	-0.0505323	0.751063
W01_14890		hypothetical protein	1214.63	-0.0506577	0.789793
W01_10230		ATP-binding protein	2096.11	-0.0507777	0.749767
W01_13380	proB	glutamate 5-kinase	1286.78	-0.0509215	0.807054
W01_08640		pyrimidine 5'-nucleotidase	685.297	-0.0512152	0.762606
W01_08320		hypothetical protein	632.16	-0.0521247	0.846425
W01_24220		hypothetical protein	979.869	-0.0533042	0.859946
W01_10270		hypothetical protein	579.679	-0.0540739	0.761511
W01_25460	gloB	hydroxyacylglutathione hydrolase	729.422	-0.0542214	0.7821
W01_13970		hypothetical protein	1390.48	-0.0543338	0.785748
W01_07530		hypothetical protein	974.364	-0.0547559	0.730954
W01_09100	dppF	ABC transporter ATP-binding protein	2640.38	-0.05505	0.686369
W01_07510	pntB	NAD(P) transhydrogenase subunit beta	1221.21	-0.055271	0.741678
W01_22190		UDP-glucose 4-epimerase	833.734	-0.055977	0.737147
W01_19940	purH	bifunctional purine biosynthesis protein PurH	2620.54	-0.0562661	0.747897
W01_15670		rod shape-determining protein MreC	1496.91	-0.0564962	0.761315
W01_22140		hypothetical protein	1091.91	-0.0569157	0.689331
W01_12040		hypothetical protein	1390.83	-0.0569595	0.75135
W01_08260		amidotransferase 1, exosortase A system-associated	2336.67	-0.0576962	0.734261
W01_26030		hypothetical protein	2500.2	-0.0581355	0.701233
W01_18930	dapF	diaminopimelate epimerase	1316.03	-0.0582821	0.66193
W01_23820	prfC	peptide chain release factor 3	1899.16	-0.0582995	0.751031
W01_07760		hypothetical protein	306.83	-0.0583641	0.806047
W01_21960		guanosine-3',5'-bis(diphosphate) 3'-pyrophosphohydrolase	2234.93	-0.0590029	0.701014
W01_10360	pagO	DMT family transporter	2047.98	-0.0601203	0.73148
W01_08480		hypothetical protein	1566.66	-0.0608672	0.662412
W01_06170		serine protease	1811.58	-0.0612345	0.667303
W01_00050		LPS export ABC transporter permease LptF	1140.14	-0.0614628	0.819747
W01_19660		branched chain amino acid ABC transporter ATP-binding protein	1321.57	-0.0636834	0.734286
W01_00180		acriflavine resistance protein B	3621.61	-0.0641612	0.703595
W01_00740	holB	DNA polymerase III subunit delta'	946.951	-0.0651289	0.710991
W01_17350		hypothetical protein	1198.43	-0.0651491	0.745862
W01_11290	hflX	GTPase HflX	1180.8	-0.0654481	0.62326
W01_01530		PTS mannose transporter subunit IIA	279.435	-0.0657529	0.774698
W01_07240	grpE	protein GrpE	4650.01	-0.0659636	0.877044
W01_07690		4-amino-4-deoxy-L-arabinose transferase	1958.07	-0.0661207	0.666306
W01_22240	pabA	glutamine amidotransferase	1123.14	-0.0661667	0.675568
W01_07780		hypothetical protein	931.387	-0.0663613	0.633675
W01_09970		DNA helicase	2297.37	-0.0673309	0.737287
W01_19820		RNA methyltransferase	1275.84	-0.0673749	0.702967
W01_06060	hsdM-2	type I restriction-modification system subunit M	2072.82	-0.0688181	0.711548
W01_06080	prrC	anticodon nuclease	1013.12	-0.0689383	0.702741
W01_25530		zinc-finger domain-containing protein	435.354	-0.0692316	0.86264
W01_17470		type II secretion system protein J	434.532	-0.0697131	0.776081
W01_02940	motC	flagellar motor protein	490.609	-0.0704805	0.803272
W01_01410	ahpD	alkyl hydroperoxide reductase AhpD	106.968	-0.0706788	0.859672
W01_06690	dxr	1-deoxy-D-xylulose 5-phosphate reductoisomerase	1186.94	-0.0706806	0.692495
W01_05090	rpfE	hypothetical protein	793.737	-0.0709584	0.795763
W01_03540	uptC	twitching motility protein PilT	1230.72	-0.0714526	0.75135
W01_22180		glycosyl transferase	1273.63	-0.0716197	0.658537
W01_16380		hypothetical protein	1359.79	-0.0719877	0.69154
W01_16200		hypothetical protein	1379.13	-0.0721877	0.629663
W01_19860		hypothetical protein	1048.37	-0.0725541	0.658537
W01_06030		ergothioneine biosynthesis protein EgtB	1103.47	-0.0740194	0.751217
W01_16130	ate	putative arginyl-tRNA--protein transferase	535.743	-0.0751408	0.815372
W01_12170	bioF	8-amino-7-oxononanoate synthase	620.713	-0.0754774	0.758116
W01_22850		Crp/Fnr family transcriptional regulator	860.447	-0.0756284	0.709289
W01_17120	sorB	sulfite:cytochrome c oxidoreductase, subunit B	204.773	-0.0772506	0.806047
W01_17550	fabG_1	acetyl-CoA carboxylase biotin carboxylase subunit	3280.52	-0.0779619	0.710762
W01_12470	leuS	leucine--tRNA ligase	4157.3	-0.078229	0.587691
W01_09080	rbgA	ribosome biogenesis GTPase A	2140.08	-0.0787109	0.641552
W01_05980	ligA	DNA ligase	1474.08	-0.079051	0.712209
W01_24340		hypothetical protein	218.604	-0.0801058	0.801127
W01_03530		arsenate reductase	451.895	-0.0803342	0.748028
W01_04020	flgL	flagellar hook-associated protein flgL	1646.78	-0.0805867	0.733509
W01_00160	pgsA	CDP-diacylglycerol--glycerol-3-phosphate 3-phosphatidyltransferase	659.705	-0.0806112	0.719048
W01_12220		hypothetical protein	477.293	-0.0809111	0.667085
W01_23730	ldh	L-lactate dehydrogenase	738.407	-0.0809178	0.664523
W01_14270	mgtE	magnesium transporter MgtE	1233.35	-0.0816857	0.601165
W01_20580	nrdR	transcriptional repressor NrdR	903.615	-0.0817512	0.601939
W01_05110	tilS	tRNA(Ile)-lysidine synthase	1293.23	-0.0817578	0.55811
W01_01550		phosphoenolpyruvate-protein phosphotransferase	1232.99	-0.0818591	0.536543
W01_26450	cheZ	chemotaxis regulator CheZ	990.776	-0.0827039	0.667081
W01_01320		DNA-3-methyladenine glycosylase	1310.83	-0.0834279	0.650954
W01_08420		ATP:cob(I)alamin adenosyltransferase	498.172	-0.0834582	0.706401
W01_19250		hypothetical protein	640.121	-0.0834843	0.7083
W01_10340		Zn-peptidase superfamily	697.885	-0.0836136	0.685192
W01_18660		hypothetical protein	544.101	-0.0836183	0.707114
W01_18600	mnmE	tRNA modification GTPase MnmE	961.418	-0.0837095	0.734286
W01_23850		hypothetical protein	682.29	-0.0838066	0.637728
W01_26190		helicase	3289.93	-0.0839561	0.52524
W01_23590		hypothetical protein	2403.84	-0.0845158	0.575206
W01_02590		hypothetical protein	1480.39	-0.0858292	0.612363
W01_18780		arabinose-5-phosphate isomerase	2573.69	-0.0863716	0.713147
W01_22050	rmlA	glucose-1-phosphate thymidylyltransferase	827.164	-0.0864926	0.588282
W01_20800		hypothetical protein	4308.34	-0.0866362	0.739965
W01_13870		hypothetical protein	623.74	-0.0875954	0.553962
W01_06560		hypothetical protein	737.765	-0.088936	0.522743
W01_23470	pilP	pilus assembly protein PilP	635.012	-0.0893398	0.682024
W01_15180		phosphoserine phosphatase	709.556	-0.0894455	0.604413
W01_12670		thioredoxin family protein	138.831	-0.0895338	0.735455
W01_14520	htpG	chaperone protein HtpG	8406.88	-0.0902495	0.827441
W01_22040	rfbC-1	dTDP-4-dehydrorhamnose 3,5-epimerase	1202.74	-0.0919671	0.685153
W01_02310	tnpA	transposase	222.197	-0.0920268	0.690374
W01_20760	glgA	glycogen synthase	1841.67	-0.0921748	0.555894
W01_10990		hypothetical protein	1221.14	-0.0924369	0.621444
W01_23640	thyA	thymidylate synthase	1068.59	-0.0924531	0.584593
W01_12520	cca	multifunctional CCA protein	989.628	-0.0928569	0.493007
W01_24830		LysR family transcriptional regulator	1271.75	-0.0934863	0.603001
W01_16980		hypothetical protein	1229.53	-0.0940155	0.615218
W01_25740		mechanosensitive ion channel protein	1333.03	-0.0953203	0.579623
W01_13070	pyrB	aspartate carbamoyltransferase	1224.37	-0.0956992	0.436219
W01_08950		hypothetical protein	447.021	-0.0958581	0.707998
W01_19340		hypothetical protein	953.476	-0.0961095	0.731827
W01_21610		hypothetical protein	731.585	-0.0966814	0.678517
W01_16110		carboxylesterase	1298.86	-0.0968119	0.489824
W01_21700	mutY	A/G-specific adenine glycosylase	2054.43	-0.0971038	0.66139
W01_07970	ruvA	Holliday junction ATP-dependent DNA helicase RuvA	238.508	-0.0977048	0.734344
W01_26330		TonB-dependent receptor	1851.15	-0.0978848	0.685529
W01_15120		SAM-dependent methyltransferase	1031.54	-0.0980501	0.524738
W01_09650	aspC	aminotransferase	2741.03	-0.0980518	0.656193
W01_13810	glyQ	glycine--tRNA ligase alpha subunit	1295.51	-0.0982642	0.759517
W01_00690		hypothetical protein	293.892	-0.0989414	0.806651
W01_13920		hypothetical protein	512.335	-0.0992075	0.562238
W01_03000		histidine kinase	1254.95	-0.0993426	0.734344
W01_10540		hypothetical protein	1784.92	-0.100082	0.532812
W01_02970	flhF	flagellar biosynthesis protein FlhF	865.884	-0.100668	0.734286
W01_00940		hypothetical protein	1802.1	-0.100842	0.508743
W01_22580		methyl-accepting chemotaxis protein	1114.35	-0.102576	0.646789
W01_06050		hypothetical protein	167.871	-0.104592	0.761404
W01_01960		hypothetical protein	271.809	-0.105382	0.744687
W01_15700	gatA	glutamyl-tRNA(Gln) amidotransferase subunit A	2182.61	-0.105484	0.637176
W01_14090		hypothetical protein	3127.53	-0.10565	0.941915
W01_00170		hypothetical protein	859.165	-0.106041	0.580004
W01_19450		hypothetical protein	215.996	-0.10632	0.668617
W01_01920		hypothetical protein	517.729	-0.106636	0.662955
W01_16400	smg	protein Smg	1522.6	-0.106696	0.575837
W01_17050	lptD	LPS-assembly protein LptD	2605.53	-0.10682	0.48112
W01_22060	rfbB_2	dTDP-glucose 4,6-dehydratase	621.083	-0.107413	0.633097
W01_13980		Hrp-dependent type III effector	1953.08	-0.10773	0.562444
W01_10260		type III restriction endonuclease subunit R	2103.66	-0.107859	0.387611
W01_11120		hypothetical protein	690.321	-0.107931	0.680329
W01_09800		transcriptional regulator	806.345	-0.108066	0.606271
W01_16730		5-formyltetrahydrofolate cyclo-ligase	1008.18	-0.109073	0.481432
W01_22720	lpdA	dihydrolipoyl dehydrogenase	3832.22	-0.109093	0.527769
W01_06430		hypothetical protein	1282.2	-0.109152	0.373801
W01_03610		hypothetical protein	3413.54	-0.109494	0.555928
W01_17860		non-canonical purine NTP pyrophosphatase	553.808	-0.109636	0.500763
W01_10010		hypothetical protein	471.091	-0.109718	0.679559
W01_16930	ccmF	c-type cytochrome biogenesis protein CcmF	3019.02	-0.11032	0.573667
W01_19980	dsbC	thiol:disulfide interchange protein	1027.4	-0.111348	0.551672
W01_11040		IS200/IS605 family transposase ISMac7	590.367	-0.111429	0.540176
W01_19510	murB	UDP-N-acetylenolpyruvoylglucosamine reductase	1126.25	-0.111559	0.512791
W01_14280		hypothetical protein	4880.59	-0.112214	0.588924
W01_16700		lipoprotein	1499.25	-0.112427	0.496904
W01_25100		hypothetical protein	682.936	-0.113393	0.626245
W01_10390		copper resistance-related lipoprotein	839.134	-0.113948	0.520296
W01_22600		thioredoxin reductase	1979.28	-0.114879	0.441726
W01_20310		heme biosynthesis protein HemY	1076.84	-0.115084	0.422759
W01_00980		glyoxalase/bleomycin resistance protein/dioxygenase superfamily protein	1485.11	-0.115435	0.709289
W01_00790		phytoene synthase	835.117	-0.115659	0.640897
W01_26210		pseudouridine synthase	1446.68	-0.116271	0.584319
W01_25690		hypothetical protein	1076.69	-0.116406	0.469292
W01_03090		hypothetical protein	846.168	-0.116456	0.435538
W01_02210		hypothetical protein	557.007	-0.116723	0.623309
W01_19900	prfA	peptide chain release factor 1	1551.53	-0.116972	0.52397
W01_06710	uppS	isoprenyl transferase	968.128	-0.117044	0.452965
W01_22090	udg	UDP-glucose 6-dehydrogenase	2174.8	-0.117479	0.467675
W01_22340	trkA	Trk system potassium transport protein TrkA	1159.92	-0.117849	0.505745
W01_23980	ftsX	cell division protein FtsX	670.723	-0.118035	0.539671
W01_20250		hypothetical protein	893.574	-0.118228	0.611224
W01_06790		putative intracellular septation protein A	376.242	-0.118693	0.518227
W01_26140	dedA	membrane protein	1011.83	-0.119814	0.568691
W01_25380		hypothetical protein	1318.68	-0.120272	0.481778
W01_01190		RNA methyltransferase	774.795	-0.120439	0.453722
W01_21980	gldC_1	gliding motility protein GldC	604.431	-0.120573	0.501562
W01_14640		hypothetical protein	748.038	-0.120893	0.623791
W01_02030		AMP-dependent synthetase	2102.43	-0.121149	0.428481
W01_02330		hypothetical protein	542.466	-0.121313	0.627999
W01_15470		hypothetical protein	2059.88	-0.12173	0.414354
W01_23480		pilus assembly protein PilP	279.297	-0.121764	0.546505
W01_08970		hypothetical protein	168.061	-0.123272	0.714807
W01_07710		histidine kinase	1910.92	-0.123971	0.637543
W01_03580	tmk	thymidylate kinase	315.615	-0.124408	0.601976
W01_21600		hypothetical protein	312.919	-0.124888	0.609973
W01_12660		hypothetical protein	224.407	-0.125137	0.588752
W01_09520	nuoL	NADH-quinone oxidoreductase, subunit L	2543.43	-0.125255	0.486109
W01_18290		hypothetical protein	352.736	-0.126333	0.658537
W01_08430		IS200/IS605 family transposase ISMac7	575.967	-0.127556	0.614597
W01_02220	oprO	porin	902.608	-0.128253	0.527769
W01_13690		hypothetical protein	137.816	-0.128611	0.741678
W01_18090	pstB_2	phosphate import ATP-binding protein PstB	1057.85	-0.128684	0.385568
W01_07840		hypothetical protein	799.773	-0.129801	0.374052
W01_09170		GNAT family N-acetyltransferase	463.745	-0.130136	0.581239
W01_13680		hypothetical protein	487.055	-0.13019	0.446622
W01_09610	rluC	pseudouridine synthase	976.904	-0.130233	0.446622
W01_07340		hypothetical protein	807.865	-0.13042	0.59969
W01_01140		threonylcarbamoyl-AMP synthase	355.362	-0.13092	0.535597
W01_25930	flhC	flagellar transcriptional regulator FlhC	914.668	-0.131736	0.679096
W01_12750	accD	acetyl-coenzyme A carboxylase carboxyl transferase subunit beta	1099.54	-0.131803	0.402878
W01_26290		endonuclease/exonuclease/phosphatase	614.84	-0.1324	0.420069
W01_17430		hypothetical protein	694.515	-0.13288	0.681181
W01_06130		hypothetical protein	794.998	-0.133363	0.627097
W01_15100	greB	transcription elongation factor GreB	1268.84	-0.133365	0.523128
W01_08220		peptidoglycan bridge formation protein FemAB	879.651	-0.13346	0.464718
W01_20300		hypothetical protein	583.84	-0.133993	0.422657
W01_08020	cht1	sodium:solute symporter	1554.02	-0.134915	0.355787
W01_23060		AraC family transcriptional regulator	1338.09	-0.135082	0.539459
W01_10150		ISL3 family transposase	1314.02	-0.135243	0.487764
W01_23090	msrA	peptide methionine sulfoxide reductase MsrA	891.69	-0.135375	0.456738
W01_13830	gmhB	D,D-heptose 1,7-bisphosphate phosphatase	339.543	-0.1355	0.539201
W01_18650		DDE transposase	1284.62	-0.136605	0.465227
W01_17990	pstS_2	phosphate ABC transporter substrate-binding protein	2028.61	-0.137356	0.454879
W01_06800		hypothetical protein	2198.94	-0.137589	0.346025
W01_06000	rdgC	recombination-associated protein RdgC	767.346	-0.137745	0.354054
W01_17570	aroQ1	3-dehydroquinate dehydratase 1	615.602	-0.138539	0.453224
W01_20390		TonB-dependent receptor	2241.72	-0.138554	0.536826
W01_15480		hypothetical protein	3462.62	-0.138887	0.521019
W01_14330		hypothetical protein	485.292	-0.138957	0.509716
W01_00150	uvrC	UvrABC system protein C	1421.09	-0.139256	0.254792
W01_18590	glmU	bifunctional protein GlmU	3295.5	-0.139711	0.473902
W01_01450		hypothetical protein	245.504	-0.14081	0.527545
W01_21390	pabC	aminodeoxychorismate lyase	666.205	-0.143057	0.542846
W01_12510		hypothetical protein	1271.72	-0.143341	0.312233
W01_13140		hypothetical protein	587.448	-0.143501	0.354054
W01_11870		hypothetical protein	2064.38	-0.143729	0.289295
W01_06400	rfbB_1	polysaccharide/polyol phosphate ABC transporter ATP-binding protein	1570.59	-0.144006	0.299765
W01_11660		hypothetical protein	666.225	-0.144595	0.37475
W01_04360	fliD	flagellar hook capping protein FlgD	2075.8	-0.145617	0.410606
W01_23030	ychF	ribosome-binding ATPase YchF	631.016	-0.146567	0.366144
W01_21270		MFS transporter	633.382	-0.146632	0.439573
W01_00900		hypothetical protein	498.781	-0.14675	0.555279
W01_08240		exosortase A	1040.02	-0.146963	0.255231
W01_23410		phosphoserine phosphatase SerB	1417.88	-0.148683	0.399969
W01_14590		ABC transporter ATP-binding protein	638.488	-0.148795	0.532812
W01_07290		hypothetical protein	794.563	-0.149525	0.50488
W01_14180		IS110 family transposase	669.043	-0.149928	0.412726
W01_25430		hypothetical protein	227.144	-0.150332	0.53139
W01_12530		lytic transglycosylase	1522.08	-0.150566	0.247201
W01_12980		transposase	523.112	-0.150576	0.394731
W01_13900		hypothetical protein	242.081	-0.150624	0.644972
W01_08880	dgkA	diacylglycerol kinase	382.474	-0.152069	0.521019
W01_06460		hypothetical protein	418.612	-0.152811	0.383146
W01_07850		HPr kinase	781.081	-0.15341	0.390422
W01_25980		hypothetical protein	983.882	-0.155012	0.338389
W01_02480		hypothetical protein	139.829	-0.155044	0.610532
W01_25080		hypothetical protein	78.4391	-0.155328	0.654172
W01_14980		hypothetical protein	703.001	-0.155764	0.371057
W01_20650		hypothetical protein	1826.18	-0.155917	0.389508
W01_12430	dsbD	thiol:disulfide interchange protein DsbD	1243.78	-0.156344	0.260006
W01_18280		transcriptional regulator	1519.9	-0.157408	0.429962
W01_04830		hypothetical protein	232.42	-0.157546	0.555928
W01_03170	cas1_1	CRISPR-associated endonuclease Cas1 1	623.891	-0.158686	0.355787
W01_00930		hypothetical protein	973.276	-0.158811	0.300399
W01_17060	surA	chaperone SurA	2454.51	-0.159003	0.479492
W01_19890	hemA	glutamyl-tRNA reductase	1916.14	-0.159486	0.484685
W01_11960		hypothetical protein	712.521	-0.160947	0.310559
W01_07050		hypothetical protein	363.058	-0.161171	0.440893
W01_12680		hypothetical protein	674.206	-0.161672	0.487826
W01_09810		hypothetical protein	1123.57	-0.161747	0.345858
W01_09300		hypothetical protein	3120.36	-0.164317	0.39254
W01_18430	ubiD	3-octaprenyl-4-hydroxybenzoate carboxy-lyase	1295.36	-0.164975	0.416025
W01_08140		hypothetical protein	1046.57	-0.165007	0.35872
W01_16070		plasmid stabilization protein	411.379	-0.16523	0.408164
W01_03560		succinyldiaminopimelate transaminase	1311.69	-0.165797	0.371414
W01_11060		hypothetical protein	661.827	-0.166338	0.314582
W01_02370		hypothetical protein	630.707	-0.166737	0.399173
W01_18040		histidine phosphatase family protein	1069.34	-0.16679	0.316947
W01_15080		hypothetical protein	371.152	-0.167183	0.377616
W01_04160	fliQ	flagellar biosynthetic protein FliQ	111.036	-0.167887	0.58521
W01_16750	aceF	acetyltransferase component of pyruvate dehydrogenase complex	2327.62	-0.167969	0.283629
W01_18440		oxidoreductase	1010.46	-0.168261	0.368725
W01_01380	tpm_1	thiopurine S-methyltransferase	824.96	-0.169008	0.279772
W01_21580		hypothetical protein	730.612	-0.169437	0.354054
W01_19530	murG	UDP-N-acetylglucosamine--N-acetylmuramyl-(pentapeptide) pyrophosphoryl-undecaprenol N-acetylglucosamine transferase	1057.58	-0.169676	0.334442
W01_08210		polysaccharide deacetylase	606.466	-0.171455	0.354054
W01_06070		hypothetical protein	1113.81	-0.173516	0.194556
W01_06900		hypothetical protein	1961.55	-0.173593	0.492795
W01_01510	ybiT	ABC-F family ATPase	2819.16	-0.173812	0.498459
W01_26090		paraslipin	726.036	-0.17457	0.260006
W01_03310		hypothetical protein	153.292	-0.175484	0.545231
W01_25240		site-specific DNA-methyltransferase	2233.61	-0.176005	0.333601
W01_24940		pilus biosynthesis protein	3667.6	-0.176128	0.360622
W01_03010		efflux RND transporter periplasmic adaptor subunit	1014.4	-0.176285	0.273469
W01_11800	petA	ubiquinol-cytochrome c reductase iron-sulfur subunit	847.031	-0.17717	0.401087
W01_17240	pilS	sensor protein PilS	2079.8	-0.17729	0.217318
W01_08460	wzt	ABC transporter ATP-binding protein	962.026	-0.17753	0.3633
W01_22770		GTP pyrophosphokinase	1916.79	-0.177576	0.139223
W01_19950		hypothetical protein	457.575	-0.177653	0.409956
W01_07610		hypothetical protein	2355.32	-0.178232	0.354887
W01_19380		hypothetical protein	4010.2	-0.179647	0.417186
W01_18110		hypothetical protein	172.369	-0.180072	0.507932
W01_21710		cell envelope biogenesis protein AsmA	2998.73	-0.18102	0.266345
W01_22360		hypothetical protein	1243.38	-0.181855	0.389997
W01_03920	flgB	flagellar basal body rod protein FlgB	340.622	-0.181897	0.859946
W01_14750	kdsB	3-deoxy-manno-octulosonate cytidylyltransferase	986.825	-0.18198	0.4501
W01_26080		hypothetical protein	520.065	-0.182093	0.523324
W01_18220		rhodanese-like domain-containing protein	726.224	-0.182107	0.355363
W01_11450		(2E,6E)-farnesyl diphosphate synthase	1017.03	-0.182222	0.292506
W01_03520	dapE	succinyl-diaminopimelate desuccinylase	1085.23	-0.18247	0.274601
W01_25210		PIN domain-containing protein	414.127	-0.182514	0.404703
W01_21400		lipoprotein	919.256	-0.184716	0.267811
W01_20730		efflux RND transporter permease subunit	3906.91	-0.184839	0.380199
W01_02020		acyl-CoA dehydrogenase	1552.75	-0.185337	0.200228
W01_09640	uvrB	UvrABC system protein B	2413.67	-0.185814	0.444083
W01_23630		peptidase M17	1487.34	-0.186421	0.168545
W01_16890	rpoH	RNA polymerase sigma factor RpoH	3847.41	-0.187092	0.428726
W01_15530		hypothetical protein	1346.72	-0.187254	0.192481
W01_08960		hypothetical protein	66.3461	-0.187785	0.600322
W01_06500		hypothetical protein	1017.83	-0.188409	0.174407
W01_10370		two-component sensor histidine kinase	1485.46	-0.188911	0.367769
W01_23430		deoxyguanosinetriphosphate triphosphohydrolase-like protein	1046.58	-0.188976	0.154498
W01_16010	maeB	putative fused malic enzyme oxidoreductase	2542.42	-0.189111	0.144891
W01_01750	metX	homoserine O-acetyltransferase	1029.31	-0.189151	0.40715
W01_01820		hypothetical protein	250.836	-0.189732	0.376053
W01_06780	msrB_1	peptide methionine sulfoxide reductase MsrB	419.916	-0.189977	0.465227
W01_25320		tRNA (adenosine(37)-N6)-threonylcarbamoyltransferase complex dimerization subunit type 1 TsaB	520.042	-0.190396	0.28438
W01_26380		exoribonuclease II	2001.66	-0.191291	0.1318
W01_13700		hypothetical protein	617.074	-0.191754	0.211169
W01_08300		adenylyltransferase	1151.84	-0.191912	0.165795
W01_13100		response regulator	527.275	-0.192054	0.368725
W01_17140	polA	DNA polymerase I	2803.12	-0.192306	0.221749
W01_08450		transport permease protein	535.39	-0.192475	0.359173
W01_16470	fleS	putative sensor histidine kinase FleS	1437.11	-0.19303	0.146183
W01_05920		hypothetical protein	457.736	-0.193965	0.475369
W01_00090		hypothetical protein	820.693	-0.194236	0.377827
W01_20790		hypothetical protein	1201.98	-0.19429	0.429962
W01_04980		UPF0721 transmembrane protein	704.936	-0.194784	0.30434
W01_03390		putative Zinc transporter	714.692	-0.195443	0.367769
W01_10130		hypothetical protein	62.9067	-0.195665	0.641244
W01_16560	yggT	membrane protein	562.23	-0.195949	0.35566
W01_21430	ccmC	heme export protein	871.12	-0.196642	0.372225
W01_12450	holA	DNA polymerase III subunit delta	842.917	-0.196645	0.201655
W01_18050		cobyrinic acid a,c-diamide synthase	744.7	-0.197868	0.194382
W01_03900		DNA-binding response regulator	265.863	-0.198179	0.398237
W01_19130	argA	amino-acid acetyltransferase	1073.76	-0.200091	0.236606
W01_00440	rlmM	ribosomal RNA large subunit methyltransferase M	1019.95	-0.200222	0.363696
W01_16670		hypothetical protein	376.454	-0.200857	0.342019
W01_06820		hypothetical protein	1244.58	-0.203109	0.393897
W01_09770		type II restriction endonuclease BsuBI	901.643	-0.204343	0.124517
W01_17840	trmB	tRNA (guanine-N(7)-)-methyltransferase	467.029	-0.204419	0.469292
W01_24100		hypothetical protein	1162.39	-0.204504	0.357818
W01_00390		hypothetical protein	767.695	-0.204744	0.368725
W01_22570	metH	methionine synthase	7770.43	-0.205608	0.292076
W01_25900		DNA-binding response regulator	672.362	-0.206024	0.206797
W01_11350		hypothetical protein	1906.59	-0.206637	0.23637
W01_23400		hypothetical protein	508.19	-0.206728	0.250735
W01_25620		UPF0061 protein	1776.58	-0.206912	0.194382
W01_07560	cstA	carbon starvation protein A	2001.5	-0.207033	0.354054
W01_13370		glycosyl transferase	1464.48	-0.207208	0.300064
W01_17000		ribosomal RNA small subunit methyltransferase E	976.145	-0.207612	0.168185
W01_19080		oxidoreductase	2482.13	-0.208271	0.300342
W01_15430	clpB	chaperone protein ClpB	10305.2	-0.208681	0.34958
W01_07640		polysaccharide deacetylase	792.901	-0.208973	0.196668
W01_10240		hypothetical protein	197.651	-0.210907	0.369017
W01_07620		diguanylate cyclase	862.733	-0.211421	0.126988
W01_18830	rpoN	RNA polymerase sigma-54 factor	1888.03	-0.213751	0.233511
W01_14880		hypothetical protein	2765.58	-0.214411	0.202057
W01_20320	thiE	thiamine-phosphate synthase	985.446	-0.214425	0.278634
W01_09530	nuoM	NADH-quinone oxidoreductase, subunit M	1723.3	-0.214539	0.0870621
W01_10200		SIMPL domain-containing protein	939.488	-0.214541	0.229903
W01_07320	mnmC	tRNA 5-methylaminomethyl-2-thiouridine biosynthesis bifunctional protein MnmC	1166.8	-0.215286	0.168545
W01_23200	trmJ	tRNA (cytidine/uridine-2'-O-)-methyltransferase TrmJ	540.923	-0.215409	0.27135
W01_25940	motA	flagellar motor protein MotA	723.16	-0.215721	0.399173
W01_21920	tatC	Sec-independent protein translocase protein TatC	1137.86	-0.216167	0.167151
W01_04500		DUF3971 domain-containing protein	2395.3	-0.21679	0.314582
W01_16910	pyrE	orotate phosphoribosyltransferase	819.578	-0.217557	0.31538
W01_25700		hypothetical protein	346.377	-0.217613	0.373263
W01_06280		phage antirepressor	651.327	-0.218288	0.174407
W01_18690	yrbE	toluene transporter subunit: membrane component of ABC superfamily	1518.61	-0.218758	0.283537
W01_02080	crcB	putative fluoride ion transporter CrcB	361.357	-0.219077	0.408164
W01_18410		acyltransferase	535.043	-0.219231	0.279772
W01_07160	roxS	two-component sensor histidine kinase	1186.16	-0.219723	0.412159
W01_14550		sugar kinase	739.028	-0.220147	0.270701
W01_22820	metG	methionine--tRNA ligase	3809.47	-0.22026	0.200228
W01_04990		hypothetical protein	413.129	-0.220894	0.581453
W01_25390		hypothetical protein	1997.16	-0.220895	0.182316
W01_11970		hypothetical protein	600.537	-0.221241	0.157511
W01_12870		transposase	127.786	-0.221741	0.430861
W01_14120		hypothetical protein	661.385	-0.221972	0.335647
W01_01010		activator of HSP90 ATPase	653.169	-0.222013	0.209811
W01_12090	ftsK	DNA translocase FtsK	2366.52	-0.222066	0.165314
W01_24840		quercetin 2,3-dioxygenase	5203.94	-0.222865	0.905458
W01_25500		membrane protein	1438.5	-0.223263	0.145859
W01_15890		universal stress protein	997.305	-0.223455	0.383146
W01_26350	czcB	efflux RND transporter periplasmic adaptor subunit	1498.85	-0.224049	0.0692
W01_19570	murF	UDP-N-acetylmuramoyl-tripeptide--D-alanyl-D-alanine ligase	2219.32	-0.224835	0.0814141
W01_04150	fliR	flagellar biosynthetic protein FliR	646.376	-0.225891	0.31538
W01_04330		hypothetical protein	1209.37	-0.225962	0.206796
W01_17010		hypothetical protein	1559.13	-0.226042	0.0630402
W01_19870		hypothetical protein	894.897	-0.226084	0.366978
W01_14730		hypothetical protein	753.623	-0.226915	0.211835
W01_17090		hypothetical protein	479.651	-0.227447	0.35789
W01_12440	cutA	divalent-cation tolerance protein CutA	435.342	-0.227864	0.180654
W01_18770	hisD	histidinol dehydrogenase	1671.21	-0.228418	0.194382
W01_07260	dnaJ	chaperone protein DnaJ	2540.22	-0.228655	0.231966
W01_23380		hypothetical protein	422.086	-0.229795	0.358529
W01_21480		hypothetical protein	486.146	-0.229944	0.372763
W01_03400	rimO	ribosomal protein S12 methylthiotransferase RimO	1581.02	-0.230359	0.164073
W01_22500		hypothetical protein	449.478	-0.230495	0.354054
W01_26300	clsB	cardiolipin synthase B	915.455	-0.23116	0.0691753
W01_10640	modB_1	molybdenum ABC transporter permease subunit	451.879	-0.232336	0.14483
W01_14460		alpha/beta hydrolase	906.344	-0.232751	0.12669
W01_05050		hypothetical protein	1843.73	-0.233515	0.240924
W01_23490		hypothetical protein	494.396	-0.234265	0.161079
W01_22910		hypothetical protein	3126.76	-0.23454	0.18792
W01_22100	wzx	polysaccharide biosynthesis protein	1945.49	-0.236004	0.25268
W01_26710		hypothetical protein	1057.58	-0.236587	0.283663
W01_25120		hypothetical protein	2299.19	-0.236747	0.179313
W01_11780	petC	cytochrome c	437.513	-0.237197	0.33767
W01_16030		hypothetical protein	249.031	-0.237241	0.255231
W01_02780		hypothetical protein	373.792	-0.237846	0.232578
W01_20500	corA	magnesium/cobalt transporter CorA	1049.25	-0.237975	0.186392
W01_23190	suhB	inositol monophosphatase	2460.08	-0.238556	0.184563
W01_21750		UPF0234 protein	2181.5	-0.238837	0.316947
W01_03600		hypothetical protein	1254.04	-0.238843	0.188544
W01_02870		hypothetical protein	255.377	-0.238852	0.429962
W01_07450		hypothetical protein	678.297	-0.238916	0.294052
W01_00780		hypothetical protein	952.557	-0.239473	0.251785
W01_22830	dnaE	DNA-directed DNA polymerase	2628.93	-0.239973	0.044037
W01_18100		hypothetical protein	3380.59	-0.240008	0.131692
W01_02340		sensor histidine kinase	1419.7	-0.241013	0.154596
W01_23720		hypothetical protein	1283.12	-0.24146	0.267841
W01_19700		branched chain amino acid ABC transporter substrate-binding protein	1382.26	-0.241476	0.247318
W01_07600		hypothetical protein	885.075	-0.241561	0.0892279
W01_23050		hypothetical protein	1707.53	-0.241683	0.290966
W01_14780	exbD_2	biopolymer transport protein ExbD	283.936	-0.242353	0.413956
W01_01420		alkyl hydroperoxide reductase	519.46	-0.243259	0.224526
W01_25200		type III restriction protein res subunit	2873.26	-0.243684	0.139716
W01_15920		phage antirepressor	790.139	-0.24388	0.103452
W01_22800	dcd	dCTP deaminase	1071.84	-0.246626	0.229311
W01_07660		UDP-4-amino-4-deoxy-L-arabinose-oxoglutarate aminotransferase	1012.06	-0.24705	0.374349
W01_05150		hypothetical protein	150.709	-0.247115	0.320976
W01_06470		hypothetical protein	714.557	-0.247129	0.0731859
W01_21360		phosphatidyltransferase	1429.05	-0.247402	0.25959
W01_15560		hypothetical protein	730.793	-0.24753	0.260853
W01_14920	ogt	methylated-DNA--protein-cysteine methyltransferase	446.529	-0.247728	0.124517
W01_08410		hypothetical protein	388.596	-0.247814	0.305809
W01_12490	uvrD	DNA helicase	1631.64	-0.249854	0.0988304
W01_05700		hypothetical protein	1009.55	-0.250608	0.104461
W01_06020		dimethylhistidine N-methyltransferase	792.249	-0.252523	0.275594
W01_24070	map	methionine aminopeptidase	1258.53	-0.253361	0.0720522
W01_01430		hypothetical protein	627.227	-0.253883	0.195517
W01_09110		peptide ABC transporter permease	1578.69	-0.253917	0.206618
W01_17070	pdxA	4-hydroxythreonine-4-phosphate dehydrogenase	786.021	-0.254064	0.200812
W01_16790		Maf-like protein	774.509	-0.254816	0.249296
W01_11940		N-acetyltransferase	602.144	-0.254931	0.359549
W01_07210	smc	chromosome partition protein Smc	3180.35	-0.256678	0.168545
W01_22870	ndvB	cyclic beta 1-2 glucan synthetase	5322.74	-0.256912	0.167198
W01_10330		IS5 family transposase	1152.91	-0.257873	0.131708
W01_07680		hypothetical protein	263.339	-0.258214	0.375747
W01_05720		antitoxin	327.02	-0.25843	0.429962
W01_15500		hypothetical protein	501.894	-0.259101	0.358593
W01_12970		hypothetical protein	789.191	-0.260543	0.211424
W01_23790		hypothetical protein	283.358	-0.26063	0.277397
W01_20680	mnmA	tRNA-specific 2-thiouridylase MnmA	1257.06	-0.262473	0.168185
W01_01310		hypothetical protein	4484.93	-0.263981	0.21829
W01_19520	murC	UDP-N-acetylmuramate--L-alanine ligase	1941.43	-0.265257	0.105016
W01_04390		hypothetical protein	2216.05	-0.268382	0.262737
W01_26270	ntpA	NUDIX pyrophosphatase	152.016	-0.269343	0.343889
W01_19720	lgt	prolipoprotein diacylglyceryl transferase	1361.1	-0.269356	0.201178
W01_24910		hypothetical protein	715.36	-0.269394	0.355472
W01_15780		short-chain dehydrogenase	614.135	-0.272035	0.064421
W01_21970		hypothetical protein	314.507	-0.27229	0.261174
W01_26010	queG	epoxyqueuosine reductase	1423.75	-0.272755	0.0429891
W01_19910	prmC	release factor glutamine methyltransferase	854.177	-0.274123	0.154763
W01_04820		hypothetical protein	249.482	-0.274488	0.245597
W01_16990		hypothetical protein	1845.72	-0.274997	0.184574
W01_06230	prfB	peptide chain release factor 2	959.068	-0.275075	0.0715705
W01_15660	mreD	rod shape-determining protein MreD	384.077	-0.276162	0.224848
W01_18610	yidC	membrane protein insertase YidC	1949.88	-0.276459	0.123669
W01_06550		hypothetical protein	537.282	-0.276485	0.072876
W01_12620	rsmI	ribosomal RNA small subunit methyltransferase I	879.359	-0.277378	0.0679901
W01_08040	phoR	phosphate regulon sensor histidine kinase PhoR	1088.33	-0.277973	0.211424
W01_15650	mrdA	penicillin-binding protein	1295.75	-0.27851	0.0496252
W01_14070		hypothetical protein	2872.31	-0.278731	0.249627
W01_13930		transposase	446.048	-0.278806	0.126988
W01_26420		chemotaxis protein CheV	456.788	-0.27882	0.109829
W01_21930		DegQ protease	1062.33	-0.279152	0.0593285
W01_10960		hypothetical protein	3571.33	-0.279791	0.222124
W01_26600		hypothetical protein	216.154	-0.280362	0.216617
W01_23390		hypothetical protein	535.117	-0.28047	0.124517
W01_13090		hypothetical protein	2203.64	-0.280536	0.0474992
W01_05500		IS110 family transposase	653.389	-0.281258	0.0772226
W01_17040		hypothetical protein	794.801	-0.281878	0.0620131
W01_22930	mutM	formamidopyrimidine-DNA glycosylase	863.234	-0.281951	0.0983526
W01_15030		LysR family transcriptional regulator	670.744	-0.282362	0.0465897
W01_06100		ABC transporter ATP-binding protein	1926.11	-0.282886	0.0283717
W01_07150	roxR	DNA-binding response regulator	427.592	-0.283095	0.164364
W01_23510		IS5 family transposase	916.706	-0.283197	0.132217
W01_19580	murE	UDP-N-acetylmuramoyl-L-alanyl-D-glutamate--2,6-diaminopimelate ligase	2222.24	-0.28371	0.0569345
W01_04480		hypothetical protein	564.88	-0.284477	0.180945
W01_10210		hypothetical protein	320.624	-0.285375	0.159193
W01_23420	mfd	transcription-repair-coupling factor	2921.77	-0.285911	0.208862
W01_26510	minC	putative septum site-determining protein MinC	967.653	-0.287117	0.032317
W01_16950		hypothetical protein	591.522	-0.287595	0.312233
W01_17540	prmA	ribosomal protein L11 methyltransferase	1421.71	-0.288106	0.0451588
W01_17320		NAD-dependent dehydratase	1109.58	-0.288637	0.0975477
W01_09190	tadA	tRNA-specific adenosine deaminase	570.236	-0.288689	0.261944
W01_18920		UPF0721 transmembrane protein	957.702	-0.288712	0.207276
W01_00410	cydA	cytochrome bd ubiquinol oxidase, subunit II	1110.69	-0.289251	0.296703
W01_03490	lspA	lipoprotein signal peptidase	341.62	-0.291285	0.306095
W01_24790		hypothetical protein	759.548	-0.291612	0.346025
W01_08600		hypothetical protein	761.651	-0.291788	0.100162
W01_07520		hypothetical protein	2022.82	-0.292889	0.0522073
W01_17930	pepN	aminopeptidase N	2905.09	-0.293075	0.1127
W01_24420		CysB family transcriptional regulator	1028.88	-0.29489	0.131692
W01_17300	msbA	lipid A export ATP-binding/permease protein MsbA	1133.48	-0.295292	0.154596
W01_01640		cobalt transporter	828.948	-0.295442	0.096646
W01_11680		4-alpha-glucanotransferase	1297.75	-0.295695	0.0373112
W01_14610		6-carboxytetrahydropterin synthase QueD	552.851	-0.297019	0.119192
W01_00820		hypothetical protein	757.147	-0.29737	0.174126
W01_02670		hypothetical protein	467.821	-0.297786	0.165079
W01_06250		hypothetical protein	301.341	-0.298255	0.278455
W01_04120	cheB	chemotaxis response regulator protein-glutamate methylesterase CheB	950.105	-0.298332	0.0509584
W01_22460		glutathione S-transferase	696.523	-0.298375	0.146974
W01_06480		hypothetical protein	2381.78	-0.298386	0.126676
W01_24510	cobD	cobalamin biosynthesis protein CobD	1141.97	-0.298462	0.200812
W01_00610		putative D-amino acid oxidase	1030.38	-0.298995	0.216571
W01_16960	cycH	c-type cytochrome biogenesis protein CcmI	1290.38	-0.29947	0.0363959
W01_20220		hypothetical protein	469.591	-0.299588	0.232578
W01_00030		DNA polymerase III subunit chi	477.601	-0.299637	0.0975069
W01_24030		hypothetical protein	5196.17	-0.299699	0.170486
W01_03330		hypothetical protein	397.782	-0.299914	0.104461
W01_04430		IS110 family transposase	531.24	-0.300313	0.266588
W01_16440	fmt	methionyl-tRNA formyltransferase	693.267	-0.300401	0.0597596
W01_09570		ABC transporter ATP-binding protein	648.947	-0.300546	0.0461094
W01_17020		Xaa-Pro aminopeptidase	1346.48	-0.300999	0.0164011
W01_15640	mrdB	rod shape-determining protein RodA	918.778	-0.30101	0.243236
W01_00670	mtgA	monofunctional biosynthetic peptidoglycan transglycosylase	577.083	-0.301033	0.120434
W01_24490		hypothetical protein	1278.71	-0.301662	0.0258827
W01_18870		nucleotide-binding protein	1387.51	-0.301728	0.174235
W01_11000		efflux transporter outer membrane subunit	3079.73	-0.30212	0.214889
W01_25360	dadX	alanine racemase	865.5	-0.302676	0.0594636
W01_26000		hypothetical protein	547.13	-0.302825	0.0810734
W01_24730		hypothetical protein	1238.33	-0.303184	0.0395646
W01_23140		XRE family transcriptional regulator	258.901	-0.303312	0.279772
W01_21260	uvrA	UvrABC system protein A	3044.81	-0.303764	0.0532879
W01_24770		hypothetical protein	1006.62	-0.304233	0.146974
W01_15150	purN	phosphoribosylglycinamide formyltransferase	636.837	-0.30428	0.0471555
W01_23970	ftsE	ABC transporter ATP-binding protein	516.017	-0.304673	0.0772203
[truncated: 680 more rows]
