# Supplementary material for: Effects of Co-existing Heterotrophs on Physiology of and Nitrogen Metabolism in Autotrophic Nitrite-oxidizing Candidatus Nitrotoga
Source: Microbes Environ. 2023 Dec 9;38(4):ME23076. doi: 10.1264/jsme2.ME23076 (PMC10728634; doi:10.1264/jsme2.ME23076)
Supplement: Supplementary file 3 — Supplementary Material 3 [file 38_23076_s3.xlsx]

## Sheet: Sheet 1
Supplementary table S2 Read count of Acidovorax sp. NB1 in coculture with Ca. Nitrotoga sp. AM1P.
locus tag_gene	locus tag_protein	gene	product	coculture_experiment1	coculture_experiment2	coculture_experiment3	read_average
ACINB_19330	GDY36041.1		hypothetical protein	57289	58693	22914	46298.7
ACINB_20990	GDY36207.1		hypothetical protein	49639	51424	21913	40992
ACINB_42390	GDY38347.1		hypothetical protein	30655	31680	14687	25674
ACINB_49170	GDY39026.1		hypothetical protein	29404	31522	11991	24305.7
ACINB_46120	GDY38720.1		general secretion pathway protein GspH	12514	28487	23247	21416
ACINB_22250	GDY36333.1		hypothetical protein	23512	24583	9560	19218.3
ACINB_14720	GDY35580.1		phasin family protein	7615	26833	20020	18156
ACINB_31990	GDY37307.1		hypothetical protein	18213	19197	7071	14827
ACINB_14990	GDY35607.1	rpsA	30S ribosomal protein S1	8024	16598	15140	13254
ACINB_42830	GDY38391.1	fusA	elongation factor G	12008	17808	9875	13230.3
ACINB_21240	GDY36232.1		hypothetical protein	11633	18800	8317	12916.7
ACINB_27940	GDY36902.1	fliC_4	B-type flagellin	9999	12355	13470	11941.3
ACINB_19710	GDY36079.1		porin	17457	12486	5253	11732
ACINB_19320	GDY36040.1		hypothetical protein	12514	13192	7816	11174
ACINB_10270	GDY35135.1		hypothetical protein	1907	14020	16031	10652.7
ACINB_27920	GDY36900.1	fliC_3	B-type flagellin	12637	11109	3316	9020.67
ACINB_41140	GDY38222.1	rpoB	DNA-directed RNA polymerase subunit beta	7390	12520	6075	8661.67
ACINB_50010	GDY39110.1		hypothetical protein	7317	12697	5564	8526
ACINB_29000	GDY37008.1	rplM	50S ribosomal protein L13	7077	12043	6093	8404.33
ACINB_50070	GDY39116.1	rplC	50S ribosomal protein L3	6929	11661	6255	8281.67
ACINB_13080	GDY35416.1		hypothetical protein	8605	10360	5744	8236.33
ACINB_41130	GDY38221.1	rpoC	DNA-directed RNA polymerase subunit beta'	7083	12416	4767	8088.67
ACINB_50040	GDY39113.1	rplB	50S ribosomal protein L2	6866	11121	5877	7954.67
ACINB_00150	GDY34122.1		hypothetical protein	9171	9694	4636	7833.67
ACINB_00240	GDY34131.1	glnA	glutamine synthetase	5095	13748	3396	7413
ACINB_29300	GDY37038.1		MFS transporter	3453	7946	10425	7274.67
ACINB_19370	GDY36045.1	groL	60 kDa chaperonin	10206	6127	2975	6436
ACINB_26600	GDY36768.1	rpsD	30S ribosomal protein S4	5130	8707	3856	5897.67
ACINB_11750	GDY35283.1	dnaK	chaperone protein DnaK	7179	6060	3613	5617.33
ACINB_26490	GDY36757.1	rplE	50S ribosomal protein L5	3519	7456	4998	5324.33
ACINB_49180	GDY39027.1		hypothetical protein	6498	6080	3237	5271.67
ACINB_41180	GDY38226.1	rplK	50S ribosomal protein L11	4685	7483	3611	5259.67
ACINB_35220	GDY37630.1	rpsB	30S ribosomal protein S2	4821	6435	4338	5198
ACINB_18090	GDY35917.1	rplU	50S ribosomal protein L21	4294	6653	4174	5040.33
ACINB_49630	GDY39072.1		hypothetical protein	5938	6055	3015	5002.67
ACINB_26570	GDY36765.1	secY	protein translocase subunit SecY	4406	6997	3549	4984
ACINB_50060	GDY39115.1	rplD	50S ribosomal protein L4	3986	6397	4361	4914.67
ACINB_49670	GDY39076.1	atpA1	ATP synthase subunit alpha 1	4558	7002	2972	4844
ACINB_22870	GDY36395.1		exported protein	3549	8781	1829	4719.67
ACINB_30160	GDY37124.1		branched chain amino acid ABC transporter substrate-binding protein	1916	8444	3704	4688
ACINB_41170	GDY38225.1	rplA	50S ribosomal protein L1	4198	5949	3598	4581.67
ACINB_41160	GDY38224.1	rplJ	50S ribosomal protein L10	4597	6160	2899	4552
ACINB_50000	GDY39109.1	rplP	50S ribosomal protein L16	4052	6917	2626	4531.67
ACINB_14300	GDY35538.1	aceA	isocitrate lyase	9210	3011	1357	4526
ACINB_26590	GDY36767.1	rpsK	30S ribosomal protein S11	3517	7310	2275	4367.33
ACINB_37800	GDY37888.1	acsA	acetyl-coenzyme A synthetase	3040	5496	4506	4347.33
ACINB_01830	GDY34290.1	rpsT	30S ribosomal protein S20	3360	5364	4198	4307.33
ACINB_26620	GDY36770.1	rplQ	50S ribosomal protein L17	3546	5754	3538	4279.33
ACINB_12150	GDY35323.1	pnp	polyribonucleotide nucleotidyltransferase	2834	5512	4432	4259.33
ACINB_15050	GDY35613.1	ompA	membrane protein	5070	5064	2347	4160.33
ACINB_17490	GDY35857.1	rplY	50S ribosomal protein L25	3490	5561	2933	3994.67
ACINB_37950	GDY37903.1	tig	trigger factor	2872	4876	3837	3861.67
ACINB_34390	GDY37547.1		hypothetical protein	3957	4932	2654	3847.67
ACINB_49430	GDY39052.1	rpsU3	30S ribosomal protein S21 3	2664	5180	3638	3827.33
ACINB_26520	GDY36760.1	rplF	50S ribosomal protein L6	3008	4990	3430	3809.33
ACINB_42850	GDY38393.1	rpsL	30S ribosomal protein S12	3407	4974	2985	3788.67
ACINB_26470	GDY36755.1	rplN	50S ribosomal protein L14	3062	4272	3641	3658.33
ACINB_11770	GDY35285.1	rpsF	30S ribosomal protein S6	3047	4953	2805	3601.67
ACINB_10200	GDY35128.1	rplS	50S ribosomal protein L19	2606	4678	3517	3600.33
ACINB_14400	GDY35548.1	nirB	nitrite reductase large subunit	1594	8604	592	3596.67
ACINB_26500	GDY36758.1	rpsN	30S ribosomal protein S14	2214	5145	3299	3552.67
ACINB_22850	GDY36393.1	amtB	ammonium transporter	2760	6573	866	3399.67
ACINB_26610	GDY36769.1	rpoA	DNA-directed RNA polymerase subunit alpha	3401	4193	2412	3335.33
ACINB_34400	GDY37548.1		membrane protein	3232	4237	2490	3319.67
ACINB_26480	GDY36756.1	rplX	50S ribosomal protein L24	2295	4508	3051	3284.67
ACINB_42840	GDY38392.1	rpsG	30S ribosomal protein S7	2792	4175	2849	3272
ACINB_49650	GDY39074.1	atpD1	ATP synthase subunit beta 1	3379	4891	1520	3263.33
ACINB_26580	GDY36766.1	rpsM	30S ribosomal protein S13	3070	4505	2030	3201.67
ACINB_20890	GDY36197.1		acyl-CoA dehydrogenase oxidoreductase	2639	5491	1473	3201
ACINB_04820	GDY34590.1	tyrB	aminotransferase	3260	3723	2511	3164.67
ACINB_21410	GDY36249.1		hypothetical protein	3178	3777	2519	3158
ACINB_14330	GDY35541.1	rpmI	50S ribosomal protein L35	3028	4407	1944	3126.33
ACINB_23780	GDY36486.1		hypothetical protein	3279	3405	2660	3114.67
ACINB_34410	GDY37549.1		membrane protein	2811	3647	2839	3099
ACINB_34980	GDY37606.1	ftsH	ATP-dependent zinc metalloprotease FtsH	3980	3250	2056	3095.33
ACINB_13920	GDY35500.1	infB	translation initiation factor IF-2	2553	4093	2555	3067
ACINB_13950	GDY35503.1	typA	GTP-binding protein	2432	4869	1691	2997.33
ACINB_06920	GDY34800.1		benzoyl-CoA oxygenase subunit B	88	7336	1334	2919.33
ACINB_09990	GDY35107.1		aminotransferase	2732	4128	1869	2909.67
ACINB_35580	GDY37666.1		hypothetical protein	1169	4014	3488	2890.33
ACINB_41150	GDY38223.1	rplL	50S ribosomal protein L7/L12	3046	3447	1982	2825
ACINB_30820	GDY37190.1	clpA	ATP-dependent Clp protease ATP-binding subunit ClpA	4221	3025	1132	2792.67
ACINB_19360	GDY36044.1	groES-1	10 kDa chaperonin	3875	3296	1133	2768
ACINB_35210	GDY37629.1	tsf	elongation factor Ts	2300	3544	2447	2763.67
ACINB_28990	GDY37007.1	rpsI	30S ribosomal protein S9	2094	3853	2227	2724.67
ACINB_26540	GDY36762.1	rpsE	30S ribosomal protein S5	2395	3664	1941	2666.67
ACINB_50080	GDY39117.1	rpsJ	30S ribosomal protein S10	1968	3894	1640	2500.67
ACINB_50020	GDY39111.1	rplV	50S ribosomal protein L22	2104	3684	1693	2493.67
ACINB_20500	GDY36158.1	gltI_2	glutamate/aspartate ABC transporter substrate-binding protein	1004	3938	2365	2435.67
ACINB_48580	GDY38967.1	acnB	aconitate hydratase B	3417	2789	1067	2424.33
ACINB_06930	GDY34801.1		benzoyl-CoA-dihydrodiol lyase	71	5657	1412	2380
ACINB_49700	GDY39079.1		hypothetical protein	1672	3570	1849	2363.67
ACINB_26510	GDY36759.1	rpsH	30S ribosomal protein S8	1809	3024	2247	2360
ACINB_47990	GDY38907.1	rpoD	RNA polymerase sigma factor RpoD	2344	2715	1974	2344.33
ACINB_23850	GDY36493.1	dadA_1	D-amino acid dehydrogenase small subunit	2408	3044	1557	2336.33
ACINB_50030	GDY39112.1	rpsS	30S ribosomal protein S19	1699	3517	1705	2307
ACINB_34760	GDY37584.1	rpmE2	50S ribosomal protein L31 type B	1717	3017	2088	2274
ACINB_23490	GDY36457.1	gdhA_2	glutamate dehydrogenase	1442	3784	1452	2226
ACINB_10170	GDY35125.1	rpsP	30S ribosomal protein S16	1480	3507	1653	2213.33
ACINB_36530	GDY37761.1	efp	elongation factor P	1138	3124	2343	2201.67
ACINB_27680	GDY36876.1	flgE	flagellar hook protein FlgE	2856	2888	733	2159
ACINB_49790	GDY39088.1		hypothetical protein	1301	2306	2855	2154
ACINB_03040	GDY34412.1	phaZ	esterase	1187	3253	1847	2095.67
ACINB_18870	GDY35995.1	gltB	glutamate synthase	1758	3520	1008	2095.33
ACINB_27950	GDY36903.1	fliD	flagellar hook-associated protein 2	2730	2231	1285	2082
ACINB_15540	GDY35662.1		3-hydroxyacyl-CoA dehydrogenase	758	4382	1028	2056
ACINB_30920	GDY37200.1	sucA	2-oxoglutarate dehydrogenase subunit E1	2712	1980	1423	2038.33
ACINB_10020	GDY35110.1	rpmB	50S ribosomal protein L28	1609	2802	1695	2035.33
ACINB_23770	GDY36485.1	pckG	phosphoenolpyruvate carboxykinase [GTP]	1660	2869	1577	2035.33
ACINB_39850	GDY38093.1	htpG	chaperone protein HtpG	2430	2413	1155	1999.33
ACINB_01160	GDY34223.1		hypothetical protein	2922	2598	476	1998.67
ACINB_35040	GDY37612.1	carB	carbamoyl-phosphate synthase (glutamine-hydrolyzing)	1742	2878	1353	1991
ACINB_49980	GDY39107.1	rpsQ	30S ribosomal protein S17	1726	2825	1377	1976
ACINB_46050	GDY38713.1	sucC	succinate--CoA ligase [ADP-forming] subunit beta	1152	2379	2391	1974
ACINB_45080	GDY38616.1	tktA	transketolase	1335	2675	1883	1964.33
ACINB_49990	GDY39108.1	rpmC	50S ribosomal protein L29	1661	3287	938	1962
ACINB_26560	GDY36764.1	rplO	50S ribosomal protein L15	1684	2662	1521	1955.67
ACINB_30010	GDY37109.1		hypothetical protein	2271	2425	1117	1937.67
ACINB_48610	GDY38970.1	mdH	malate dehydrogenase	2350	2075	1355	1926.67
ACINB_26450	GDY36753.1		ABC transporter substrate-binding protein	1059	1325	3394	1926
ACINB_15400	GDY35648.1		peptidylprolyl isomerase	2302	2025	1404	1910.33
ACINB_05860	GDY34694.1		hypothetical protein	1901	2701	1095	1899
ACINB_08750	GDY34983.1	rpoH	RNA polymerase sigma factor RpoH	2266	2255	1157	1892.67
ACINB_26530	GDY36761.1	rplR	50S ribosomal protein L18	1657	2458	1456	1857
ACINB_12140	GDY35322.1	rpsO	30S ribosomal protein S15	1555	2280	1659	1831.33
ACINB_12110	GDY35319.1		hypothetical protein	1611	2039	1840	1830
ACINB_17780	GDY35886.1	aspS	aspartate--tRNA(Asp/Asn) ligase	1388	2423	1676	1829
ACINB_07140	GDY34822.1	cphA_1	cyanophycin synthetase	2758	1752	971	1827
ACINB_01580	GDY34265.1		hypothetical protein	2376	1950	1145	1823.67
ACINB_49660	GDY39075.1	atpG	ATP synthase gamma chain	2000	2518	900	1806
ACINB_07150	GDY34823.1	cphA_2	cyanophycin synthetase	2623	1833	906	1787.33
ACINB_49300	GDY39039.1		nitrate reductase subunit alpha	905	4216	205	1775.33
ACINB_48680	GDY38977.1	gltA	citrate synthase	2282	2109	898	1763
ACINB_14340	GDY35542.1	rplT	50S ribosomal protein L20	1600	2561	1099	1753.33
ACINB_17480	GDY35856.1	prs	ribose-phosphate pyrophosphokinase	1212	2248	1744	1734.67
ACINB_48650	GDY38974.1	sdhA	succinate dehydrogenase flavoprotein subunit	2139	2106	865	1703.33
ACINB_12250	GDY35333.1	nuoG	NADH-quinone oxidoreductase	2202	2140	750	1697.33
ACINB_21000	GDY36208.1		hypothetical protein	1760	2007	1268	1678.33
ACINB_11800	GDY35288.1	rplI	50S ribosomal protein L9	1480	2303	1246	1676.33
ACINB_28270	GDY36935.1		efflux protein	2249	2542	198	1663
ACINB_18440	GDY35952.1	secA	protein translocase subunit SecA	1895	1877	1206	1659.33
ACINB_24360	GDY36544.1		amino acid ABC transporter substrate-binding protein	529	4150	220	1633
ACINB_42790	GDY38387.1	emrA	multidrug resistance protein A	2041	2053	779	1624.33
ACINB_14600	GDY35568.1		hypothetical protein	1757	2220	882	1619.67
ACINB_42780	GDY38386.1		outer membrane protein	2033	2098	677	1602.67
ACINB_20870	GDY36195.1		3-hydroxyacyl-CoA dehydrogenase	1128	2784	853	1588.33
ACINB_27620	GDY36870.1	flgK	flagellar hook-associated protein FlgK	1983	2209	520	1570.67
ACINB_04790	GDY34587.1	iscS	cysteine desulfurase IscS	1660	1685	1341	1562
ACINB_49020	GDY39011.1		hypothetical protein	2530	1384	646	1520
ACINB_11740	GDY35282.1	dnaJ	chaperone protein DnaJ	1666	1837	1023	1508.67
ACINB_49270	GDY39036.1	nirB-1	nitrite reductase large subunit	1102	2989	420	1503.67
ACINB_37920	GDY37900.1	lon	Lon protease	2076	1521	894	1497
ACINB_24570	GDY36565.1	icd2	isocitrate dehydrogenase, NADP-dependent	1261	1895	1285	1480.33
ACINB_27770	GDY36885.1	flhF	flagellar biosynthesis regulator FlhF	2143	1727	559	1476.33
ACINB_08950	GDY35003.1	yidC	membrane protein insertase YidC	1212	1896	1277	1461.67
ACINB_42500	GDY38358.1		hypothetical protein	1324	1777	1161	1420.67
ACINB_15000	GDY35608.1		hypothetical protein	1237	2114	871	1407.33
ACINB_04060	GDY34514.1	prpE	propionate--CoA ligase	326	3548	320	1398
ACINB_32890	GDY37397.1	ilvI	acetolactate synthase	1309	1777	1106	1397.33
ACINB_12870	GDY35395.1		hypothetical protein	942	1900	1332	1391.33
ACINB_32870	GDY37395.1	ilvC	ketol-acid reductoisomerase (NADP(+))	1495	1754	897	1382
ACINB_18080	GDY35916.1	rpmA	50S ribosomal protein L27	1156	1727	1215	1366
ACINB_13910	GDY35499.1	nusA	transcription termination/antitermination protein NusA	1100	1703	1288	1363.67
ACINB_28280	GDY36936.1		secretion protein HlyD	1892	1955	181	1342.67
ACINB_15490	GDY35657.1		branched-chain amino acid ABC transporter substrate-binding protein	291	2532	1201	1341.33
ACINB_48200	GDY38928.1	ndk	nucleoside diphosphate kinase	779	1740	1470	1329.67
ACINB_27990	GDY36907.1	fliF	flagellar M-ring protein	1689	1705	491	1295
ACINB_41190	GDY38227.1	nusG	transcription termination/antitermination protein NusG	1238	1508	1139	1295
ACINB_11760	GDY35284.1	grpE	protein GrpE	1423	1602	854	1293
ACINB_48920	GDY39001.1	etfA	electron transfer flavoprotein subunit alpha	958	2158	678	1264.67
ACINB_34260	GDY37534.1	ppa	inorganic pyrophosphatase	896	1468	1411	1258.33
ACINB_49710	GDY39080.1	atpB	ATP synthase subunit a	869	1548	1312	1243
ACINB_04880	GDY34596.1		UPF0313 protein	1009	1620	1082	1237
ACINB_27690	GDY36877.1	flgD	basal-body rod modification protein FlgD	1825	1516	358	1233
ACINB_11790	GDY35287.1	rpsR	30S ribosomal protein S18	949	1716	929	1198
ACINB_26800	GDY36788.1	dadA_2	D-amino acid dehydrogenase small subunit	1472	1467	622	1187
ACINB_17090	GDY35817.1		urea ABC transporter substrate-binding protein	570	2188	790	1182.67
ACINB_24610	GDY36569.1		gamma-glutamyltranspeptidase	698	1360	1472	1176.67
ACINB_08640	GDY34972.1	ctaD	cytochrome c oxidase subunit 1	824	1685	991	1166.67
ACINB_34430	GDY37551.1		ABC transporter	576	1484	1439	1166.33
ACINB_32750	GDY37383.1	purL	phosphoribosylformylglycinamidine synthase	1061	1554	868	1161
ACINB_48500	GDY38959.1	qoxB	cytochrome ubiquinol oxidase subunit I	1261	1575	636	1157.33
ACINB_18500	GDY35958.1	petB	cytochrome b	947	1398	1121	1155.33
ACINB_11970	GDY35305.1	clpB	chaperone protein ClpB	1648	1151	650	1149.67
ACINB_07540	GDY34862.1	nrdA	ribonucleoside-diphosphate reductase	2056	1032	352	1146.67
ACINB_34420	GDY37550.1		multidrug ABC transporter permease	803	1432	1171	1135.33
ACINB_50050	GDY39114.1	rplW	50S ribosomal protein L23	1043	1486	839	1122.67
ACINB_08920	GDY35000.1	rpmH	50S ribosomal protein L34	731	1600	1017	1116
ACINB_37880	GDY37896.1		fumarate hydratase class I	1050	1252	1012	1104.67
ACINB_49690	GDY39078.1	atpF	ATP synthase subunit b	1169	1464	660	1097.67
ACINB_14310	GDY35539.1	thrS	threonine--tRNA ligase	1198	1456	635	1096.33
ACINB_46060	GDY38714.1	sucD	succinate--CoA ligase [ADP-forming] subunit alpha	740	1468	1071	1093
ACINB_04800	GDY34588.1	iscR_1	Fe-S cluster assembly transcriptional regulator IscR	1219	1149	876	1081.33
ACINB_11150	GDY35223.1		hypothetical protein	810	1601	797	1069.33
ACINB_08630	GDY34971.1		hypothetical protein	715	1400	1088	1067.67
ACINB_37940	GDY37902.1	clpP	ATP-dependent Clp protease proteolytic subunit	1391	1121	678	1063.33
ACINB_03270	GDY34435.1		methylmalonyl-CoA mutase	188	2681	269	1046
ACINB_41660	GDY38274.1	sbp	sulfate-binding protein	352	821	1944	1039
ACINB_48910	GDY39000.1		acyl-CoA dehydrogenase	511	2110	482	1034.33
ACINB_06570	GDY34765.1	glyA	serine hydroxymethyltransferase	924	1279	898	1033.67
ACINB_11830	GDY35291.1		peroxiredoxin	847	1340	902	1029.67
ACINB_42190	GDY38327.1		dehydrogenase	884	1632	539	1018.33
ACINB_29060	GDY37014.1	acyH	adenosylhomocysteinase	773	1290	981	1014.67
ACINB_45090	GDY38617.1	gapA	glyceraldehyde-3-phosphate dehydrogenase	815	1166	1062	1014.33
ACINB_27640	GDY36872.1	flgI	flagellar P-ring protein	1334	1219	368	973.667
ACINB_42040	GDY38312.1	gcvP	glycine dehydrogenase (decarboxylating)	1306	1126	481	971
ACINB_21500	GDY36258.1	acrA	MexX family efflux pump subunit	897	1231	777	968.333
ACINB_21510	GDY36259.1		multidrug efflux RND transporter permease subunit	809	1432	661	967.333
ACINB_17900	GDY35898.1	ugpB	ABC transporter substrate-binding protein	800	1289	793	960.667
ACINB_46830	GDY38791.1	aldA	aldehyde dehydrogenase	1617	322	926	955
ACINB_48930	GDY39002.1	etfB	electron transfer flavoprotein subunit beta	816	1446	545	935.667
ACINB_27910	GDY36899.1		hypothetical protein	1281	1114	395	930
ACINB_40030	GDY38111.1		branched-chain amino acid ABC transporter substrate-binding protein	114	2414	261	929.667
ACINB_16260	GDY35734.1		BMP family ABC transporter substrate-binding protein	649	1325	801	925
ACINB_10010	GDY35109.1	rpmG	50S ribosomal protein L33	706	1158	867	910.333
ACINB_14050	GDY35513.1	guaB	inosine-5'-monophosphate dehydrogenase	857	1126	726	903
ACINB_09070	GDY35015.1		hypothetical protein	535	1205	958	899.333
ACINB_24750	GDY36583.1		hypothetical protein	893	1239	562	898
ACINB_27780	GDY36886.1	flhA	flagellar biosynthesis protein FlhA	1154	1192	338	894.667
ACINB_22860	GDY36394.1	glnK	nitrogen regulatory protein P-II 1	827	1591	262	893.333
ACINB_27730	GDY36881.1		hypothetical protein	824	1078	721	874.333
ACINB_47580	GDY38866.1	ahpC	alkyl hydroperoxide reductase subunit C	732	1055	818	868.333
ACINB_27710	GDY36879.1	flgB	flagellar basal body rod protein FlgB	1165	1134	285	861.333
ACINB_09450	GDY35053.1	maeB1	NADP-dependent malic enzyme	592	1101	880	857.667
ACINB_49600	GDY39069.1	suhB	inositol monophosphatase	474	1182	900	852
ACINB_12220	GDY35330.1	nuoD	NADH-quinone oxidoreductase subunit D	915	1066	572	851
ACINB_09900	GDY35098.1		acyl-CoA dehydrogenase	326	1559	652	845.667
ACINB_20850	GDY36193.1		acetyl-CoA acetyltransferase	564	1355	604	841
ACINB_01590	GDY34266.1		hypothetical protein	1086	976	459	840.333
ACINB_18070	GDY35915.1	obg	GTPase Obg	630	1103	779	837.333
ACINB_04640	GDY34572.1		oligopeptidase A	1114	860	532	835.333
ACINB_25750	GDY36683.1	dsbA	thiol:disulfide interchange protein	696	1043	763	834
ACINB_35050	GDY37613.1	carA	carbamoyl-phosphate synthase small chain	558	1234	700	830.667
ACINB_10080	GDY35116.1		branched-chain amino acid ABC transporter permease	382	1359	748	829.667
ACINB_27760	GDY36884.1		hypothetical protein	1158	1099	232	829.667
ACINB_15040	GDY35612.1	gyrA	DNA gyrase subunit A	736	1077	668	827
ACINB_07900	GDY34898.1		hypothetical protein	1055	1039	384	826
ACINB_19110	GDY36019.1	metK	S-adenosylmethionine synthase	1175	863	429	822.333
ACINB_11780	GDY35286.1	priB	primosomal replication protein N	838	1095	533	822
ACINB_17880	GDY35896.1		FAD-linked oxidase	865	968	630	821
ACINB_42800	GDY38388.1		multidrug resistance protein	782	1127	546	818.333
ACINB_11660	GDY35274.1	asd	aspartate-semialdehyde dehydrogenase	1162	714	576	817.333
ACINB_09440	GDY35052.1		hypothetical protein	864	1094	488	815.333
ACINB_12240	GDY35332.1	nuoF	NADH-quinone oxidoreductase subunit F	878	1095	455	809.333
ACINB_12300	GDY35338.1	nuoL	NADH dehydrogenase subunit L	873	1088	465	808.667
ACINB_09800	GDY35088.1	ileS1	isoleucine--tRNA ligase 1	764	1115	545	808
ACINB_35570	GDY37665.1		energy-dependent translational throttle protein EttA	583	1070	770	807.667
ACINB_42770	GDY38385.1		MarR family transcriptional regulator	1068	1005	345	806
ACINB_06550	GDY34763.1		hypothetical protein	755	1033	609	799
ACINB_49130	GDY39022.1		nitrate ABC transporter substrate-binding protein	931	1304	160	798.333
ACINB_21080	GDY36216.1		type II secretion system protein GspD	763	1128	469	786.667
ACINB_46600	GDY38768.1		indolepyruvate ferredoxin oxidoreductase	868	1049	439	785.333
ACINB_42130	GDY38321.1		hypothetical protein	1222	763	363	782.667
ACINB_40790	GDY38187.1	narG	nitrate reductase subunit alpha	1373	527	434	778
ACINB_24700	GDY36578.1		hypothetical protein	807	956	547	770
ACINB_14580	GDY35566.1	argG	argininosuccinate synthase	587	1043	676	768.667
ACINB_38620	GDY37970.1		C4-dicarboxylate ABC transporter substrate-binding protein	90	185	2026	767
ACINB_27630	GDY36871.1	flgJ	flagellar rod assembly protein/muramidase FlgJ	999	1041	259	766.333
ACINB_14410	GDY35549.1	nirD-2	nitrite reductase small subunit	292	1910	75	759
ACINB_30910	GDY37199.1	sucB	dihydrolipoyllysine-residue succinyltransferase component of 2-oxoglutarate dehydrogenase complex	1041	776	441	752.667
ACINB_05140	GDY34622.1		hypothetical protein	541	1010	693	748
ACINB_04780	GDY34586.1	iscU	iron-sulfur cluster assembly scaffold protein IscU	780	815	643	746
ACINB_27610	GDY36869.1	flgL	flagellar hook-associated protein FlgL	1084	871	281	745.333
ACINB_20090	GDY36117.1	hslU	ATP-dependent protease ATPase subunit HslU	1051	722	458	743.667
ACINB_24290	GDY36537.1		ABC transporter substrate-binding protein	590	1033	588	737
ACINB_18490	GDY35957.1	petC	cytochrome c	645	897	655	732.333
ACINB_21460	GDY36254.1	hppD	4-hydroxyphenylpyruvate dioxygenase	867	998	331	732
ACINB_11650	GDY35273.1		hypothetical protein	897	981	309	729
ACINB_07160	GDY34824.1		ABC transporter	690	844	648	727.333
ACINB_42170	GDY38325.1	oplaH_2	5-oxoprolinase	1566	428	177	723.667
ACINB_09890	GDY35097.1		acyl-CoA dehydrogenase	242	1423	493	719.333
ACINB_48900	GDY38999.1		2-nitropropane dioxygenase	319	1370	463	717.333
ACINB_01050	GDY34212.1	takP	alpha-keto acid-binding periplasmic protein TakP	318	696	1137	717
ACINB_12760	GDY35384.1	eno	enolase	631	986	531	716
ACINB_20900	GDY36198.1		hypothetical protein	673	1130	323	708.667
ACINB_19670	GDY36075.1		ABC transporter substrate-binding protein	572	1052	501	708.333
ACINB_49280	GDY39037.1		hypothetical protein	245	1826	53	708
ACINB_19060	GDY36014.1		cytochrome c	514	1000	601	705
ACINB_27660	GDY36874.1	flgG	flagellar basal-body rod protein FlgF	1008	877	230	705
ACINB_33330	GDY37441.1		hypothetical protein	802	770	537	703
ACINB_07890	GDY34897.1		chemotaxis protein	623	879	598	700
ACINB_10350	GDY35143.1		cellulose biosynthesis protein	1125	763	212	700
ACINB_35200	GDY37628.1	pyrH	uridylate kinase	581	906	593	693.333
ACINB_14440	GDY35552.1	pepN	aminopeptidase N	683	907	481	690.333
ACINB_49680	GDY39077.1	atpH	ATP synthase subunit delta	728	950	391	689.667
ACINB_43780	GDY38486.1	metG	methionine--tRNA ligase	472	866	729	689
ACINB_37160	GDY37824.1		ABC transporter substrate-binding protein	227	1740	99	688.667
ACINB_11370	GDY35245.1	lepA	elongation factor 4	651	747	666	688
ACINB_14320	GDY35540.1	infC	translation initiation factor IF-3	720	700	644	688
ACINB_19310	GDY36039.1	argC_1	N-acetyl-gamma-glutamyl-phosphate reductase	597	806	649	684
ACINB_34040	GDY37512.1		blue copper protein	131	943	977	683.667
ACINB_37790	GDY37887.1		cytochrome c	939	612	500	683.667
ACINB_39700	GDY38078.1		oxidoreductase	646	992	411	683
ACINB_44980	GDY38606.1	cbbA	fructose-bisphosphate aldolase	451	772	824	682.333
ACINB_11360	GDY35244.1		peptidase	722	709	609	680
ACINB_15550	GDY35663.1		acetyl-CoA acetyltransferase	245	1416	376	679
ACINB_18930	GDY36001.1		hypothetical protein	823	822	388	677.667
ACINB_14360	GDY35544.1	pheT	phenylalanine--tRNA ligase beta subunit	721	846	460	675.667
ACINB_25000	GDY36608.1		heavy metal transport/detoxification protein	703	524	796	674.333
ACINB_48340	GDY38942.1	purA	adenylosuccinate synthetase	562	848	608	672.667
ACINB_07810	GDY34889.1	purH	bifunctional purine biosynthesis protein PurH	617	866	534	672.333
ACINB_47870	GDY38895.1	ppsA	phosphoenolpyruvate synthase	606	812	596	671.333
ACINB_48660	GDY38975.1	sdhB-1	succinate dehydrogenase iron-sulfur subunit	865	842	300	669
ACINB_21230	GDY36231.1		short chain dehydrogenase	663	953	390	668.667
ACINB_11310	GDY35239.1	fabF	3-oxoacyl-[acyl-carrier-protein] synthase 2	736	849	408	664.333
ACINB_10090	GDY35117.1		branched-chain amino acid ABC transporter permease	342	1089	561	664
ACINB_24730	GDY36581.1		hypothetical protein	668	911	413	664
ACINB_25010	GDY36609.1		hypothetical protein	749	625	603	659
ACINB_00210	GDY34128.1	ntrC	nitrogen regulation protein NR(I)	546	1215	214	658.333
ACINB_01130	GDY34220.1	flhC	flagellar transcriptional regulator FlhC	926	764	285	658.333
ACINB_15360	GDY35644.1		ABC transporter substrate-binding protein	114	1149	712	658.333
ACINB_05330	GDY34641.1	alaS	alanine--tRNA ligase	631	856	483	656.667
ACINB_33880	GDY37496.1		heavy metal resistance membrane ATPase	1311	469	186	655.333
ACINB_11480	GDY35256.1	lysS	lysine--tRNA ligase	544	810	601	651.667
ACINB_43220	GDY38430.1		porin	599	913	434	648.667
ACINB_15380	GDY35646.1		hypothetical protein	481	855	602	646
ACINB_18940	GDY36002.1		fimbrial protein	835	728	371	644.667
ACINB_07740	GDY34882.1	ychF	ribosome-binding ATPase YchF	457	781	688	642
ACINB_32850	GDY37393.1	leuA_2	2-isopropylmalate synthase	658	737	529	641.333
ACINB_11300	GDY35238.1	acpP	acyl carrier protein	543	763	600	635.333
ACINB_19410	GDY36049.1	edd	phosphogluconate dehydratase	273	1080	553	635.333
ACINB_18480	GDY35956.1	sspA	stringent starvation protein A	569	849	487	635
ACINB_43910	GDY38499.1	fdhA	formate dehydrogenase	521	688	696	635
ACINB_34220	GDY37530.1		copper-translocating P-type ATPase	880	538	474	630.667
ACINB_36630	GDY37771.1	ompR_1	DNA-binding response regulator	533	883	476	630.667
ACINB_27670	GDY36875.1	flgF	flagellar basal-body rod protein FlgF	952	743	186	627
ACINB_36420	GDY37750.1		peptidylprolyl isomerase	576	787	514	625.667
ACINB_12890	GDY35397.1		lipoprotein	503	935	413	617
ACINB_32380	GDY37346.1		hypothetical protein	179	1509	159	615.667
ACINB_33990	GDY37507.1		copper-transporting ATPase	408	658	778	614.667
ACINB_49250	GDY39034.1	narK_3	MFS transporter	450	1106	286	614
ACINB_28900	GDY36998.1		hypothetical protein	627	789	418	611.333
ACINB_16640	GDY35772.1		ABC transporter substrate-binding protein	437	1189	204	610
ACINB_18510	GDY35959.1	petA_1	ubiquinol-cytochrome c reductase iron-sulfur subunit	475	806	542	607.667
ACINB_48490	GDY38958.1		hypothetical protein	758	695	361	604.667
ACINB_14650	GDY35573.1	purF	amidophosphoribosyltransferase	524	722	548	598
ACINB_01120	GDY34219.1		hypothetical protein	745	667	373	595
ACINB_14980	GDY35606.1	ihfB	integration host factor subunit beta	471	746	568	595
ACINB_46130	GDY38721.1		hypothetical protein	279	957	549	595
ACINB_17200	GDY35828.1	ureC	urease subunit alpha	352	1263	165	593.333
ACINB_46620	GDY38770.1	secD	protein translocase subunit SecD	636	673	471	593.333
ACINB_21530	GDY36261.1		hypothetical protein	454	838	483	591.667
ACINB_10370	GDY35145.1	bcsB	cellulose synthase regulator	793	741	238	590.667
ACINB_32910	GDY37399.1		hypothetical protein	818	580	371	589.667
ACINB_41200	GDY38228.1	secE	protein translocase subunit SecE	555	595	602	584
ACINB_43280	GDY38436.1	mreB	rod shape-determining protein	519	775	450	581.333
ACINB_14350	GDY35543.1	pheS	phenylalanine--tRNA ligase alpha subunit	526	677	537	580
ACINB_01290	GDY34236.1	valS	valine--tRNA ligase	468	802	464	578
ACINB_01260	GDY34233.1		polyisoprenoid-binding protein	123	1429	175	575.667
ACINB_07990	GDY34907.1		hypothetical protein	678	718	331	575.667
ACINB_08930	GDY35001.1		hypothetical protein	420	805	483	569.333
ACINB_32340	GDY37342.1		nitrate/sulfite reductase	260	479	964	567.667
ACINB_27960	GDY36904.1	fliS	flagellar protein FliS	639	563	488	563.333
ACINB_36540	GDY37762.1	rimO	ribosomal protein S12 methylthiotransferase RimO	415	700	575	563.333
ACINB_42060	GDY38314.1		aminomethyltransferase	528	706	438	557.333
ACINB_30100	GDY37118.1	adK	adenylate kinase	430	558	670	552.667
ACINB_15140	GDY35622.1		ABC transporter substrate-binding protein	339	1052	261	550.667
ACINB_46960	GDY38804.1		hypothetical protein	846	663	141	550
ACINB_15480	GDY35656.1		long-chain-fatty-acid--CoA ligase	133	1333	180	548.667
ACINB_16120	GDY35720.1	rhlE_1	ATP-dependent RNA helicase RhlE	428	714	500	547.333
ACINB_19700	GDY36078.1		binding-protein-dependent transporter	513	726	399	546
ACINB_25620	GDY36670.1	glcB	malate synthase G	1236	307	95	546
ACINB_49190	GDY39028.1		ABC transporter substrate-binding protein	869	586	177	544
ACINB_37930	GDY37901.1	clpX	ATP-dependent Clp protease ATP-binding subunit ClpX	662	541	427	543.333
ACINB_21330	GDY36241.1	glyS	glycine--tRNA ligase beta subunit	451	693	484	542.667
ACINB_25720	GDY36680.1		hypothetical protein	846	509	273	542.667
ACINB_27650	GDY36873.1	flgH	flagellar L-ring protein	755	704	166	541.667
ACINB_42120	GDY38320.1		UPF0317 protein	537	858	226	540.333
ACINB_09630	GDY35071.1		membrane protein	160	566	877	534.333
ACINB_24710	GDY36579.1		penicillin-binding protein activator LpoB	588	647	365	533.333
ACINB_21220	GDY36230.1	rmlB	dTDP-glucose 4,6-dehydratase	466	676	456	532.667
ACINB_16050	GDY35713.1	nosZ	TAT-dependent nitrous-oxide reductase	1224	255	118	532.333
ACINB_14710	GDY35579.1	idiA	iron deficiency-induced protein A	570	602	417	529.667
ACINB_37960	GDY37904.1		resistance-nodulation-cell division (RND) efflux transporter	325	768	494	529
ACINB_36640	GDY37772.1		two-component sensor histidine kinase	543	662	379	528
ACINB_37370	GDY37845.1		outer membrane protein	568	648	363	526.333
ACINB_09430	GDY35051.1		barnase inhibitor	579	636	357	524
ACINB_03970	GDY34505.1		outer membrane protein	241	770	557	522.667
ACINB_35140	GDY37622.1	bamA	outer membrane protein assembly factor BamA	620	593	353	522
ACINB_19900	GDY36098.1	thiC	phosphomethylpyrimidine synthase	474	755	336	521.667
ACINB_33210	GDY37429.1		transglutaminase	288	1147	124	519.667
ACINB_30900	GDY37198.1	odhL	dihydrolipoyl dehydrogenase	695	528	333	518.667
ACINB_39690	GDY38077.1		hypothetical protein	477	854	224	518.333
ACINB_27090	GDY36817.1		hypothetical protein	781	617	154	517.333
ACINB_07030	GDY34811.1		hypothetical protein	286	783	480	516.333
ACINB_44670	GDY38575.1	leuS	leucine--tRNA ligase	504	731	314	516.333
ACINB_18860	GDY35994.1	gltD	dihydropyrimidine dehydrogenase subunit A	429	861	246	512
ACINB_11340	GDY35242.1		hypothetical protein	474	633	427	511.333
ACINB_34020	GDY37510.1		hypothetical protein	152	689	693	511.333
ACINB_14860	GDY35594.1		C4-dicarboxylate ABC transporter substrate-binding protein	412	691	416	506.333
ACINB_38920	GDY38000.1		alpha/beta hydrolase	454	769	296	506.333
ACINB_06910	GDY34799.1		hypothetical protein	59	1287	156	500.667
ACINB_28310	GDY36939.1		hypothetical protein	737	710	53	500
ACINB_45400	GDY38648.1		hypothetical protein	589	710	200	499.667
ACINB_27880	GDY36896.1		aminotransferase	712	554	232	499.333
ACINB_28470	GDY36955.1		hypothetical protein	681	529	286	498.667
ACINB_20510	GDY36159.1		amino acid ABC transporter substrate-binding protein	220	708	542	490
ACINB_07620	GDY34870.1		hypothetical protein	140	1062	256	486
ACINB_01090	GDY34216.1		(2Fe-2S)-binding protein	469	617	364	483.333
ACINB_37520	GDY37860.1	fixN	cytochrome c oxidase, cbb3-type subunit I	763	358	325	482
ACINB_10870	GDY35195.1		hypothetical protein	515	721	204	480
ACINB_12790	GDY35387.1	pyrG	CTP synthase	472	624	342	479.333
ACINB_43190	GDY38427.1		amino acid ABC transporter substrate-binding protein	317	626	494	479
ACINB_49140	GDY39023.1		nitrate ABC transporter, permease protein	403	981	47	477
ACINB_49750	GDY39084.1	lipA_2	lipoyl synthase	495	582	354	477
ACINB_49640	GDY39073.1	atpC	ATP synthase epsilon chain	552	624	252	476
ACINB_37440	GDY37852.1	hemN	coproporphyrinogen-III oxidase	538	485	402	475
ACINB_01150	GDY34222.1		hypothetical protein	660	583	179	474
ACINB_04590	GDY34567.1	aceE_1	pyruvate dehydrogenase E1 component	240	545	629	471.333
ACINB_20400	GDY36148.1	htpX	protease HtpX	562	577	267	468.667
ACINB_27790	GDY36887.1	flhB	flagellar biosynthesis protein FlhB	548	710	145	467.667
ACINB_37450	GDY37853.1		transcriptional regulator	519	510	374	467.667
ACINB_30030	GDY37111.1	sodB	superoxide dismutase	488	415	488	463.667
ACINB_48720	GDY38981.1		phosphoethanolamine--lipid A transferase EptA	525	440	424	463
ACINB_41210	GDY38229.1		hypothetical protein	405	581	397	461
ACINB_21350	GDY36243.1	ansB	glutaminase-asparaginase	246	677	458	460.333
ACINB_28060	GDY36914.1	fliM	flagellar motor switch protein FliM	691	574	114	459.667
ACINB_46420	GDY38750.1		hypothetical protein	594	575	204	457.667
ACINB_12320	GDY35340.1	nuoN	NADH-quinone oxidoreductase subunit N	481	659	231	457
ACINB_08330	GDY34941.1		hypothetical protein	334	589	447	456.667
ACINB_14250	GDY35533.1	bfrE	TonB-dependent receptor	751	448	165	454.667
ACINB_18270	GDY35935.1		hypothetical protein	132	537	693	454
ACINB_44190	GDY38527.1		hypothetical protein	516	606	236	452.667
ACINB_07530	GDY34861.1	nrdB	ribonucleoside-diphosphate reductase subunit beta	760	439	157	452
ACINB_02610	GDY34369.1		ring-hydroxylating oxygenase subunit alpha	142	469	744	451.667
ACINB_20880	GDY36196.1		hypothetical protein	376	765	211	450.667
ACINB_22580	GDY36366.1	ilvE	branched chain amino acid aminotransferase	301	661	388	450
ACINB_05590	GDY34667.1		hypothetical protein	382	635	330	449
ACINB_01710	GDY34278.1	purM	phosphoribosylformylglycinamidine cyclo-ligase	324	628	393	448.333
ACINB_08670	GDY34975.1	coIII	MFS transporter	355	603	385	447.667
ACINB_09830	GDY35091.1		hypothetical protein	397	566	380	447.667
ACINB_33260	GDY37434.1		hypothetical protein	282	661	394	445.667
ACINB_06560	GDY34764.1		hypothetical protein	270	710	356	445.333
ACINB_48590	GDY38968.1		hypothetical protein	519	534	267	440
ACINB_22260	GDY36334.1		hypothetical protein	432	577	307	438.667
ACINB_34010	GDY37509.1		transcriptional regulator	449	382	483	438
ACINB_08890	GDY34997.1	gyrB	DNA gyrase subunit B	397	585	331	437.667
ACINB_17470	GDY35855.1	ispE	4-diphosphocytidyl-2-C-methyl-D-erythritol kinase	475	525	312	437.333
ACINB_14420	GDY35550.1		nitrate regulatory protein	301	926	83	436.667
ACINB_28290	GDY36937.1		TetR family transcriptional regulator	589	638	82	436.333
ACINB_33370	GDY37445.1	secB	protein-export protein SecB	366	609	334	436.333
ACINB_05690	GDY34677.1	ppiB_2	peptidyl-prolyl cis-trans isomerase	348	692	265	435
ACINB_03290	GDY34437.1		methylmalonyl-CoA carboxyltransferase	160	1023	120	434.333
ACINB_03950	GDY34503.1	pcm	protein-L-isoaspartate O-methyltransferase	239	579	485	434.333
ACINB_16000	GDY35708.1	bprA	DNA-binding protein	344	490	468	434
ACINB_48630	GDY38972.1	sdhC	succinate dehydrogenase cytochrome b-556 subunit	460	521	321	434
ACINB_37490	GDY37857.1		Cbb3-type cytochrome c oxidase subunit	800	292	195	429
ACINB_33270	GDY37435.1		hypothetical protein	309	589	386	428
ACINB_27840	GDY36892.1	rfbF	glucose-1-phosphate cytidylyltransferase	589	570	120	426.333
ACINB_35190	GDY37627.1	frr	ribosome-recycling factor	401	529	346	425.333
ACINB_44770	GDY38585.1	purC	phosphoribosylaminoimidazole-succinocarboxamide synthase	308	561	399	422.667
ACINB_28960	GDY37004.1	erpA	putative iron-sulfur cluster insertion protein ErpA	537	446	282	421.667
ACINB_24830	GDY36591.1	mnmG	tRNA uridine 5-carboxymethylaminomethyl modification enzyme MnmG	302	534	427	421
ACINB_12210	GDY35329.1	nuoC	NADH-quinone oxidoreductase subunit C	502	472	284	419.333
ACINB_16870	GDY35795.1		ABC transporter substrate-binding protein	132	1099	22	417.667
ACINB_32650	GDY37373.1		protease	388	612	253	417.667
ACINB_27750	GDY36883.1	fliA	RNA polymerase sigma factor FliA	592	525	133	416.667
ACINB_32990	GDY37407.1	cheD_2	methyl-accepting chemotaxis protein I	315	509	424	416
ACINB_05660	GDY34674.1		hypothetical protein	246	609	389	414.667
ACINB_07630	GDY34871.1	opgG	glucans biosynthesis protein G	232	828	182	414
ACINB_28000	GDY36908.1	fliG	flagellar motor switch protein G	581	536	124	413.667
ACINB_12310	GDY35339.1	nuoM	NADH-quinone oxidoreductase subunit M	506	516	215	412.333
ACINB_19470	GDY36055.1	zwf	glucose-6-phosphate 1-dehydrogenase	182	708	346	412
ACINB_39830	GDY38091.1		hypothetical protein	653	509	68	410
ACINB_03310	GDY34439.1		acetyl/propionyl-CoA carboxylase subunit alpha	141	930	158	409.667
ACINB_17970	GDY35905.1	hemA	glutamyl-tRNA reductase	382	576	270	409.333
ACINB_20120	GDY36120.1		hypothetical protein	466	530	229	408.333
ACINB_20100	GDY36118.1	hslV	ATP-dependent protease subunit HslV	546	421	251	406
ACINB_00160	GDY34123.1		N-acetyltransferase	465	501	249	405
ACINB_40060	GDY38114.1		hypothetical protein	224	394	597	405
ACINB_32390	GDY37347.1		ferredoxin	353	574	282	403
ACINB_34850	GDY37593.1	pstS	phosphate-binding protein PstS	643	230	336	403
ACINB_28890	GDY36997.1		hypothetical protein	333	601	272	402
ACINB_02590	GDY34367.1		hypothetical protein	73	340	791	401.333
ACINB_29260	GDY37034.1	uvrA_1	UvrABC system protein A	449	514	234	399
ACINB_49150	GDY39024.1		nitrate ABC transporter ATP-binding protein	382	762	52	398.667
ACINB_11250	GDY35233.1	rpmF	50S ribosomal protein L32	325	483	386	398
ACINB_32370	GDY37345.1	cysD_2	sulfate adenylyltransferase	126	867	201	398
ACINB_14430	GDY35551.1	fbp_1	fructose-1,6-bisphosphatase class 1	349	493	351	397.667
ACINB_27440	GDY36852.1		hypothetical protein	447	577	162	395.333
ACINB_26150	GDY36723.1	tsr_3	methyl-accepting chemotaxis protein I	112	704	368	394.667
ACINB_49920	GDY39101.1		hypothetical protein	297	572	314	394.333
ACINB_27720	GDY36880.1		hypothetical protein	624	410	146	393.333
ACINB_35350	GDY37643.1		cobalt transporter	817	274	83	391.333
ACINB_15190	GDY35627.1	hutU	urocanate hydratase	272	779	115	388.667
ACINB_39990	GDY38107.1		long-chain-fatty-acid--CoA ligase	16	1025	121	387.333
ACINB_04750	GDY34583.1	hscA	chaperone protein HscA	439	450	272	387
ACINB_14660	GDY35574.1	gltX	glutamate--tRNA ligase	324	513	322	386.333
ACINB_20160	GDY36124.1		methyl-accepting chemotaxis citrate transducer	243	609	307	386.333
ACINB_30710	GDY37179.1		putative transcriptional regulatory protein	321	412	425	386
ACINB_28940	GDY37002.1		hypothetical protein	286	606	262	384.667
ACINB_47720	GDY38880.1		hypothetical protein	342	443	369	384.667
ACINB_12170	GDY35325.1	tpiA	triosephosphate isomerase	376	481	296	384.333
ACINB_17840	GDY35892.1		transporter	621	345	186	384
ACINB_28020	GDY36910.1	fliI	flagellum-specific ATP synthase	499	522	131	384
ACINB_34750	GDY37583.1	nitA	transcription termination factor Rho	262	565	305	377.333
ACINB_14160	GDY35524.1		BAX inhibitor protein	410	426	284	373.333
ACINB_48310	GDY38939.1	hflK	protease modulator HflK	400	448	265	371
ACINB_39800	GDY38088.1		DNA-binding response regulator	572	399	139	370
ACINB_17930	GDY35901.1	ugpC	sn-glycerol-3-phosphate import ATP-binding protein UgpC	289	505	315	369.667
ACINB_20320	GDY36140.1	rtcB	RNA-splicing ligase RtcB	656	257	190	367.667
ACINB_47800	GDY38888.1		5-carboxymethyl-2-hydroxymuconate isomerase	118	936	46	366.667
ACINB_40000	GDY38108.1		ABC transporter ATP-binding protein	6	1028	65	366.333
ACINB_16620	GDY35770.1	maeB-2	malic enzyme	242	595	261	366
ACINB_07520	GDY34860.1		hypothetical protein	415	410	270	365
ACINB_30440	GDY37152.1		hypothetical protein	179	451	459	363
ACINB_14460	GDY35554.1	prfB	peptide chain release factor 2	314	422	344	360
ACINB_22030	GDY36311.1		hypothetical protein	507	285	287	359.667
ACINB_27150	GDY36823.1		hypothetical protein	70	395	609	358
ACINB_11260	GDY35234.1	plsX	phosphate acyltransferase	223	481	366	356.667
ACINB_48190	GDY38927.1		hypothetical protein	299	474	293	355.333
ACINB_01060	GDY34213.1	dxs	1-deoxy-D-xylulose-5-phosphate synthase	322	446	292	353.333
ACINB_48350	GDY38943.1		nicotinate phosphoribosyltransferase	345	409	304	352.667
ACINB_12270	GDY35335.1	nuoI	NADH-quinone oxidoreductase subunit I	366	529	162	352.333
ACINB_49720	GDY39081.1		hypothetical protein	345	451	257	351
ACINB_10030	GDY35111.1	trxB	thioredoxin reductase	426	413	210	349.667
ACINB_11600	GDY35268.1	accD	acetyl-coenzyme A carboxylase carboxyl transferase subunit beta	290	408	351	349.667
ACINB_46240	GDY38732.1	purB	adenylosuccinate lyase	322	460	266	349.333
ACINB_21070	GDY36215.1		hypothetical protein	287	470	290	349
ACINB_17360	GDY35844.1		guanosine-3',5'-bis(diphosphate) 3'-pyrophosphohydrolase	389	387	269	348.333
ACINB_26110	GDY36719.1		hypothetical protein	489	350	204	347.667
ACINB_10130	GDY35121.1		hypothetical protein	234	439	365	346
ACINB_41570	GDY38265.1		lipoprotein	154	253	626	344.333
ACINB_44200	GDY38528.1		DNA-binding response regulator	364	466	200	343.333
ACINB_28040	GDY36912.1		hypothetical protein	398	449	181	342.667
ACINB_18980	GDY36006.1		pilus assembly protein PilM	372	468	187	342.333
ACINB_37510	GDY37859.1		cytochrome-c oxidase, cbb3-type subunit II	587	255	185	342.333
ACINB_48280	GDY38936.1	der	GTPase Der	352	455	220	342.333
ACINB_46610	GDY38769.1	yajC	preprotein translocase subunit YajC	327	403	292	340.667
ACINB_46640	GDY38772.1		hypothetical protein	387	430	205	340.667
ACINB_13940	GDY35502.1	truB	tRNA pseudouridine synthase B	304	491	226	340.333
ACINB_31810	GDY37289.1		peptidoglycan-associated lipoprotein	274	406	334	338
ACINB_21260	GDY36234.1		hypothetical protein	297	519	196	337.333
ACINB_35560	GDY37664.1		hypothetical protein	444	378	190	337.333
ACINB_07420	GDY34850.1	aroG_1	phospho-2-dehydro-3-deoxyheptonate aldolase	421	349	241	337
ACINB_09670	GDY35075.1		hypothetical protein	255	528	225	336
ACINB_01400	GDY34247.1	gcdH	glutaryl-CoA dehydrogenase	78	655	274	335.667
ACINB_45030	GDY38611.1	pykA	pyruvate kinase	210	474	322	335.333
ACINB_44480	GDY38556.1	gshA_2	glutamate--cysteine ligase	448	389	167	334.667
ACINB_47760	GDY38884.1		biphenyl 2,3-dioxygenase	148	680	170	332.667
ACINB_11820	GDY35290.1		phosphate starvation protein PhoH	273	445	277	331.667
ACINB_19030	GDY36011.1	msrP	protein-methionine-sulfoxide reductase catalytic subunit MsrP	413	336	245	331.333
ACINB_43660	GDY38474.1		copper-translocating P-type ATPase	414	299	280	331
ACINB_11850	GDY35293.1		aminotransferase	270	418	302	330
ACINB_12830	GDY35391.1		hypothetical protein	284	514	185	327.667
ACINB_32920	GDY37400.1		hypothetical protein	327	432	223	327.333
ACINB_47730	GDY38881.1		hypothetical protein	295	421	265	327
ACINB_21170	GDY36225.1	xpsE	type II secretion system protein E	400	375	205	326.667
ACINB_11380	GDY35246.1	lepB	signal peptidase I	317	408	251	325.333
ACINB_29740	GDY37082.1	mmsA	methylmalonate-semialdehyde dehydrogenase (acylating)	132	440	404	325.333
ACINB_46630	GDY38771.1	secF	protein-export membrane protein SecF	383	371	222	325.333
ACINB_12180	GDY35326.1	secG	preprotein translocase subunit SecG	312	423	240	325
ACINB_21150	GDY36223.1		type II secretion system protein GspG	310	310	353	324.333
ACINB_28160	GDY36924.1	cheA	chemotaxis protein CheA	329	383	258	323.333
ACINB_48210	GDY38929.1	rlmN	dual-specificity RNA methyltransferase RlmN	324	413	230	322.333
ACINB_35360	GDY37644.1		hypothetical protein	657	212	97	322
ACINB_12080	GDY35316.1		transporter	224	368	372	321.333
ACINB_27600	GDY36868.1		hypothetical protein	404	445	115	321.333
ACINB_49440	GDY39053.1		aspartyl-tRNA amidotransferase subunit B	243	389	331	321
ACINB_12160	GDY35324.1		oxidoreductase	259	461	235	318.333
ACINB_11860	GDY35294.1	hom	homoserine dehydrogenase	254	383	314	317
ACINB_24960	GDY36604.1	nemA	alkene reductase	346	430	175	317
ACINB_12900	GDY35398.1	dapA_2	4-hydroxy-tetrahydrodipicolinate synthase	298	423	227	316
ACINB_27870	GDY36895.1		SAM-dependent methyltransferase	418	423	105	315.333
ACINB_13930	GDY35501.1	rbfA	ribosome-binding factor A	278	448	218	314.667
ACINB_34050	GDY37513.1		exported copper oxidase	172	420	351	314.333
ACINB_41690	GDY38277.1	cysA	sulfate/thiosulfate import ATP-binding protein CysA	125	621	195	313.667
ACINB_36860	GDY37794.1	ytfE	iron-sulfur cluster repair protein YtfE	726	124	89	313
ACINB_10310	GDY35139.1	bcsA	cellulose synthase catalytic subunit	459	394	80	311
ACINB_13350	GDY35443.1		lysine decarboxylase	295	439	198	310.667
ACINB_14210	GDY35529.1		hypothetical protein	381	373	178	310.667
ACINB_32540	GDY37362.1		acyl-CoA dehydrogenase	81	575	276	310.667
ACINB_29200	GDY37028.1		hypothetical protein	74	397	459	310
ACINB_44830	GDY38591.1		hypothetical protein	276	372	282	310
ACINB_37970	GDY37905.1		hemolysin secretion protein D	208	467	254	309.667
ACINB_46810	GDY38789.1		hypothetical protein	497	241	190	309.333
ACINB_18990	GDY36007.1		penicillin-binding protein 1A	343	388	196	309
ACINB_46070	GDY38715.1		hypothetical protein	176	475	275	308.667
ACINB_40410	GDY38149.1		acyl-CoA-binding protein	354	420	150	308
ACINB_10670	GDY35175.1	argH	argininosuccinate lyase	280	429	214	307.667
ACINB_39740	GDY38082.1	ohr	organic hydroperoxide resistance protein	242	486	194	307.333
ACINB_21400	GDY36248.1	corC	cation transporter	294	369	257	306.667
ACINB_18060	GDY35914.1	proB	glutamate 5-kinase	262	390	266	306
ACINB_20470	GDY36155.1		amino acid ABC transporter ATP-binding protein	199	525	192	305.333
ACINB_46730	GDY38781.1		hypothetical protein	417	384	112	304.333
ACINB_28070	GDY36915.1	fliN	flagellar motor switch protein FliN	491	309	110	303.333
ACINB_14260	GDY35534.1		hypothetical protein	277	440	192	303
ACINB_04550	GDY34563.1		aspartate kinase	262	473	170	301.667
ACINB_20970	GDY36205.1		hypothetical protein	260	461	184	301.667
ACINB_11700	GDY35278.1	leuC_1	3-isopropylmalate dehydratase large subunit	332	350	222	301.333
ACINB_19400	GDY36048.1		ketohydroxyglutarate aldolase	133	485	286	301.333
ACINB_37550	GDY37863.1		universal stress protein A	474	270	159	301
ACINB_09880	GDY35096.1		hypothetical protein	106	592	204	300.667
ACINB_49290	GDY39038.1		nitrite reductase small subunit	114	764	24	300.667
ACINB_07480	GDY34856.1	accC	acetyl-CoA carboxylase biotin carboxylase subunit	404	360	134	299.333
ACINB_44360	GDY38544.1	argS_2	arginine--tRNA ligase	295	395	208	299.333
ACINB_46020	GDY38710.1	recA	protein RecA	265	462	170	299
ACINB_28600	GDY36968.1		zinc metallohydrolase glyoxalase II family protein	236	549	111	298.667
ACINB_33340	GDY37442.1	gpmA	2,3-bisphosphoglycerate-dependent phosphoglycerate mutase	224	367	305	298.667
ACINB_26970	GDY36805.1		saccharopine dehydrogenase	106	521	266	297.667
ACINB_12260	GDY35334.1	nuoH	NADH-quinone oxidoreductase subunit H	280	453	157	296.667
ACINB_45890	GDY38697.1		DNA topoisomerase III	227	433	229	296.333
ACINB_35130	GDY37621.1		outer membrane protein chaperone	281	318	289	296
ACINB_10100	GDY35118.1		ABC transporter ATP-binding protein	155	458	274	295.667
ACINB_27850	GDY36893.1	rfbG	CDP-glucose 4,6-dehydratase	365	409	111	295
ACINB_14880	GDY35596.1	oplaH_1	5-oxoprolinase	304	456	124	294.667
ACINB_34960	GDY37604.1	glmM	phosphoglucosamine mutase	365	329	190	294.667
ACINB_26760	GDY36784.1		membrane protein	168	336	379	294.333
ACINB_30460	GDY37154.1	purD	phosphoribosylamine--glycine ligase	269	403	211	294.333
ACINB_31820	GDY37290.1	tolB	protein TolB	264	359	259	294
ACINB_37760	GDY37884.1	ilvD_2	dihydroxy-acid dehydratase	262	419	199	293.333
ACINB_20300	GDY36138.1		hypothetical protein	483	275	121	293
ACINB_21250	GDY36233.1		TetR family transcriptional regulator	241	505	133	293
ACINB_49730	GDY39082.1		UPF0250 protein	328	380	170	292.667
ACINB_10300	GDY35138.1		hypothetical protein	417	387	73	292.333
ACINB_42860	GDY38394.1		peptidase	279	342	254	291.667
ACINB_43310	GDY38439.1	gatB	aspartyl/glutamyl-tRNA(Asn/Gln) amidotransferase subunit B	337	377	160	291.333
ACINB_49970	GDY39106.1		peroxiredoxin	276	347	245	289.333
ACINB_08900	GDY34998.1	dnaN	DNA polymerase III subunit beta	229	406	232	289
ACINB_12230	GDY35331.1	nuoE	NADH-quinone oxidoreductase subunit E	302	396	166	288
ACINB_17560	GDY35864.1		ABC transporter substrate-binding protein	214	372	278	288
ACINB_43480	GDY38456.1	cadA_2	cadmium-translocating P-type ATPase	571	237	56	288
ACINB_11810	GDY35289.1	dnaB	replicative DNA helicase	252	380	226	286
ACINB_27430	GDY36851.1		thiol:disulfide interchange protein DsbD	264	424	170	286
ACINB_27550	GDY36863.1	avtA	2-aminoadipate aminotransferase	240	438	179	285.667
ACINB_11880	GDY35296.1	thrC	threonine synthase	249	356	246	283.667
ACINB_26460	GDY36754.1		glycerol-3-phosphate dehydrogenase	191	410	250	283.667
ACINB_28610	GDY36969.1		coenzyme F390 synthetase	253	491	106	283.333
ACINB_23830	GDY36491.1		hypothetical protein	240	370	237	282.333
ACINB_08840	GDY34992.1		hypothetical protein	241	431	172	281.333
ACINB_48330	GDY38941.1	hisZ	ATP phosphoribosyltransferase regulatory subunit	274	333	237	281.333
ACINB_14200	GDY35528.1		bipolymer transporter	353	345	145	281
ACINB_05240	GDY34632.1		FMN reductase	110	599	132	280.333
ACINB_27980	GDY36906.1		hypothetical protein	386	341	114	280.333
ACINB_39940	GDY38102.1	tar	methyl-accepting chemotaxis protein	210	467	162	279.667
ACINB_43150	GDY38423.1		choline dehydrogenase	225	477	130	277.333
ACINB_02940	GDY34402.1	phbA	acetyl-CoA acetyltransferase	155	335	341	277
ACINB_48250	GDY38933.1	hisS	histidine--tRNA ligase	288	366	176	276.667
ACINB_39250	GDY38033.1		aspartate aminotransferase family protein	515	231	82	276
ACINB_28050	GDY36913.1		hypothetical protein	430	314	79	274.333
ACINB_41840	GDY38292.1		hypothetical protein	213	465	145	274.333
ACINB_10340	GDY35142.1		hypothetical protein	403	333	86	274
ACINB_19890	GDY36097.1		hypothetical protein	151	538	129	272.667
ACINB_38950	GDY38003.1	fadD_1	long-chain-fatty-acid--CoA ligase	79	347	392	272.667
ACINB_43300	GDY38438.1	gatA_2	glutamyl-tRNA(Gln) amidotransferase subunit A	276	344	198	272.667
ACINB_11410	GDY35249.1	era	GTPase Era	292	321	200	271
ACINB_02960	GDY34404.1		ABC transporter ATP-binding protein	250	392	166	269.333
ACINB_09060	GDY35014.1		hypothetical protein	233	286	284	267.667
ACINB_44930	GDY38601.1	fadD_2	long-chain-fatty-acid--CoA ligase	176	397	230	267.667
ACINB_37480	GDY37856.1		ferredoxin	417	253	132	267.333
ACINB_48400	GDY38949.1	ribBA	3,4-dihydroxy-2-butanone-4-phosphate synthase	237	340	224	267
ACINB_36430	GDY37751.1	hupB	DNA-binding protein HU-beta	260	306	234	266.667
ACINB_29010	GDY37009.1		hypothetical protein	301	380	117	266
ACINB_42340	GDY38342.1	katG	catalase-peroxidase	201	381	214	265.333
ACINB_46920	GDY38800.1		hypothetical protein	223	368	202	264.333
ACINB_21200	GDY36228.1	rmlA	glucose-1-phosphate thymidylyltransferase	241	322	226	263
ACINB_48030	GDY38911.1		acyl-CoA synthetase	264	303	222	263
ACINB_48230	GDY38931.1		hypothetical protein	267	308	210	261.667
ACINB_48290	GDY38937.1	hfq	RNA-binding protein Hfq	358	291	136	261.667
ACINB_02830	GDY34391.1	smc	chromosome partition protein Smc	264	397	121	260.667
ACINB_40390	GDY38147.1		ornithine cyclodeaminase	277	367	138	260.667
ACINB_42090	GDY38317.1		periplasmic substrate-binding transporter	76	378	327	260.333
ACINB_20490	GDY36157.1	gltJ	glutamate/aspartate ABC transporter permease	193	417	166	258.667
ACINB_44750	GDY38583.1		ribosomal subunit interface protein	325	275	176	258.667
ACINB_13000	GDY35408.1		hypothetical protein	260	418	96	258
ACINB_07670	GDY34875.1	miaB	tRNA-2-methylthio-N(6)-dimethylallyladenosine synthase	189	381	199	256.333
ACINB_19550	GDY36063.1		sugar ABC transporter substrate-binding protein	134	372	263	256.333
ACINB_46140	GDY38722.1		hypothetical protein	111	385	272	256
ACINB_34940	GDY37602.1		hypothetical protein	272	334	156	254
ACINB_39190	GDY38027.1		thiol reductase thioredoxin	376	259	127	254
ACINB_04650	GDY34573.1		hypothetical protein	280	307	174	253.667
ACINB_18760	GDY35984.1	murA	UDP-N-acetylglucosamine 1-carboxyvinyltransferase	228	348	185	253.667
ACINB_03020	GDY34410.1		hypothetical protein	210	308	241	253
ACINB_16500	GDY35758.1		gamma-glutamyltransferase	146	375	237	252.667
ACINB_35000	GDY37608.1		hypothetical protein	172	315	270	252.333
ACINB_07100	GDY34818.1		hypothetical protein	410	276	70	252
ACINB_27970	GDY36905.1		hypothetical protein	357	205	194	252
ACINB_46970	GDY38805.1		cellulose synthase BcsB subunit	335	351	69	251.667
ACINB_48240	GDY38932.1	ispG	4-hydroxy-3-methylbut-2-en-1-yl diphosphate synthase (flavodoxin)	276	319	158	251
ACINB_22640	GDY36372.1		ABC transporter substrate-binding protein	153	207	392	250.667
ACINB_35280	GDY37636.1	vacB	ribonuclease R	198	376	177	250.333
ACINB_32660	GDY37374.1	metY_2	O-acetylhomoserine aminocarboxypropyltransferase	112	396	242	250
ACINB_04700	GDY34578.1		hypothetical protein	214	277	258	249.667
ACINB_40020	GDY38110.1		branched-chain amino acid ABC transporter permease	6	685	56	249
ACINB_05130	GDY34621.1	metC	cystathionine beta-lyase	202	393	150	248.333
ACINB_29080	GDY37016.1	prfC	peptide chain release factor 3	215	346	184	248.333
ACINB_01860	GDY34293.1	argD	acetylornithine aminotransferase	194	315	234	247.667
ACINB_18580	GDY35966.1	tatA	Sec-independent protein translocase protein TatA	269	322	152	247.667
ACINB_30680	GDY37176.1		hypothetical protein	177	316	250	247.667
ACINB_05060	GDY34614.1		lipoprotein	42	451	245	246
ACINB_20110	GDY36119.1		hypothetical protein	333	297	108	246
ACINB_07600	GDY34868.1	ffh	signal recognition particle protein	216	354	166	245.333
ACINB_00230	GDY34130.1		hypothetical protein	200	388	145	244.333
ACINB_49420	GDY39051.1		hypothetical protein	132	527	74	244.333
ACINB_18040	GDY35912.1	proS	proline--tRNA ligase	238	322	170	243.333
ACINB_27800	GDY36888.1	cheZ	protein phosphatase CheZ	335	283	108	242
ACINB_14080	GDY35516.1	guaA	GMP synthase [glutamine-hydrolyzing]	176	332	217	241.667
ACINB_23400	GDY36448.1	metH1	methionine synthase	192	364	169	241.667
ACINB_31800	GDY37288.1		tol-pal system protein YbgF	236	299	190	241.667
ACINB_07680	GDY34876.1		hypothetical protein	168	370	186	241.333
ACINB_06450	GDY34753.1		OmpA/MotB domain-containing protein	301	328	94	241
ACINB_35590	GDY37667.1		hypothetical protein	128	415	180	241
ACINB_24720	GDY36580.1		hypothetical protein	274	288	157	239.667
ACINB_03580	GDY34466.1		hypothetical protein	361	262	95	239.333
ACINB_30850	GDY37193.1	comL	outer membrane protein assembly factor BamD	182	292	244	239.333
ACINB_34740	GDY37582.1	trx-2	thioredoxin	314	218	186	239.333
ACINB_13900	GDY35498.1	rimP	ribosome maturation factor RimP	237	281	198	238.667
ACINB_35610	GDY37669.1		hypothetical protein	187	365	164	238.667
ACINB_07340	GDY34842.1		ribonuclease II	169	367	179	238.333
ACINB_20940	GDY36202.1	argB	acetylglutamate kinase	256	253	206	238.333
ACINB_19040	GDY36012.1		c-type cytochrome biogenesis protein CcsB	176	334	204	238
ACINB_00660	GDY34173.1		hypothetical protein	200	290	222	237.333
ACINB_05790	GDY34687.1		methionine gamma-lyase	108	491	112	237
ACINB_18430	GDY35951.1	argJ	arginine biosynthesis bifunctional protein ArgJ	212	334	165	237
ACINB_32360	GDY37344.1	cysH	phosphoadenosine phosphosulfate reductase	76	394	241	237
ACINB_38600	GDY37968.1		tripartite tricarboxylate transporter TctA	63	174	473	236.667
ACINB_02950	GDY34403.1	phbB-1	beta-ketoacyl-ACP reductase	213	251	245	236.333
ACINB_15030	GDY35611.1	serC	phosphoserine aminotransferase	179	380	148	235.667
ACINB_37910	GDY37899.1		hypothetical protein	185	252	270	235.667
ACINB_05870	GDY34695.1	glnS_1	glutamine--tRNA ligase	195	329	181	235
ACINB_18280	GDY35936.1		transcriptional regulator	144	330	231	235
ACINB_18350	GDY35943.1	pilB	type IV-A pilus assembly ATPase PilB	334	280	90	234.667
ACINB_20840	GDY36192.1		alpha/beta hydrolase	149	339	216	234.667
ACINB_44120	GDY38520.1	serS	serine--tRNA ligase	196	323	182	233.667
ACINB_21060	GDY36214.1		hypothetical protein	216	296	187	233
ACINB_07400	GDY34848.1		peptidase C69	204	344	150	232.667
ACINB_31160	GDY37224.1		hypothetical protein	152	451	95	232.667
ACINB_49110	GDY39020.1		branched chain amino acid ABC transporter substrate-binding protein	137	384	177	232.667
ACINB_10360	GDY35144.1		hypothetical protein	363	230	104	232.333
ACINB_32840	GDY37392.1		D-alanyl-D-alanine endopeptidase	231	277	188	232
ACINB_12280	GDY35336.1	nuoJ	NADH dehydrogenase subunit J	213	311	171	231.667
ACINB_21520	GDY36260.1	cusC	adeC/adeK/oprM family multidrug efflux complex outer membrane factor	124	356	215	231.667
ACINB_37040	GDY37812.1		GntR family transcriptional regulator	191	310	193	231.333
ACINB_46720	GDY38780.1	pgk	phosphoglycerate kinase	201	336	157	231.333
ACINB_48260	GDY38934.1		hypothetical protein	242	281	170	231
ACINB_30530	GDY37161.1		ABC transporter substrate-binding protein	142	429	121	230.667
ACINB_39060	GDY38014.1		transglycosylase	290	270	132	230.667
ACINB_32760	GDY37384.1	map-1	methionine aminopeptidase	201	311	179	230.333
ACINB_49740	GDY39083.1	lipB	octanoyltransferase	317	249	124	230
ACINB_03240	GDY34432.1		AMP-dependent synthetase	185	312	192	229.667
ACINB_48640	GDY38973.1	sdhD	succinate dehydrogenase, hydrophobic membrane anchor protein	264	270	155	229.667
ACINB_47270	GDY38835.1		hypothetical protein	199	334	155	229.333
ACINB_21280	GDY36236.1		peptidoglycan-binding protein LysM	409	222	56	229
ACINB_17910	GDY35899.1	ugpA	glycerol-3-phosphate transporter permease	162	331	193	228.667
ACINB_23280	GDY36436.1		hypothetical protein	238	326	122	228.667
ACINB_44250	GDY38533.1	trpS	tryptophan--tRNA ligase	149	337	200	228.667
ACINB_46660	GDY38774.1		hypothetical protein	285	289	112	228.667
ACINB_28640	GDY36972.1		thiolase	82	538	64	228
ACINB_39330	GDY38041.1		hypothetical protein	256	312	115	227.667
ACINB_21470	GDY36255.1		ABC transporter substrate-binding protein	256	320	105	227
ACINB_39870	GDY38095.1		exopolyphosphatase	228	303	150	227
ACINB_46880	GDY38796.1	uvrA_2	UvrABC system protein A	157	327	197	227
ACINB_49760	GDY39085.1		outer membrane protein	202	272	205	226.333
ACINB_20820	GDY36190.1		enoyl-CoA hydratase	138	375	165	226
ACINB_28010	GDY36909.1		hypothetical protein	348	255	74	225.667
ACINB_28030	GDY36911.1		hypothetical protein	290	329	58	225.667
ACINB_49930	GDY39102.1		cytochrome c	201	225	251	225.667
ACINB_27810	GDY36889.1	cheY	two-component system response regulator	314	233	129	225.333
ACINB_19050	GDY36013.1		cytochrome c biogenesis protein	179	282	210	223.667
ACINB_03000	GDY34408.1	dapD	2,3,4,5-tetrahydropyridine-2,6-dicarboxylate N-succinyltransferase	203	288	177	222.667
ACINB_34440	GDY37552.1		transporter	73	304	289	222
ACINB_30470	GDY37155.1		putative transcriptional regulatory protein	191	266	207	221.333
ACINB_11620	GDY35270.1	trpB	tryptophan synthase beta chain	169	269	223	220.333
ACINB_01870	GDY34294.1	argF	ornithine carbamoyltransferase	225	278	157	220
ACINB_16860	GDY35794.1		creatininase	58	580	22	220
ACINB_27700	GDY36878.1	flgC	flagellar basal-body rod protein FlgC	341	237	81	219.667
ACINB_49320	GDY39041.1	cobA	uroporphyrinogen-III C-methyltransferase	150	445	64	219.667
ACINB_15970	GDY35705.1	rpfA	aconitate hydratase	276	280	102	219.333
ACINB_47820	GDY38890.1		exported protein	58	574	25	219
ACINB_16220	GDY35730.1	tsr_2	methyl-accepting chemotaxis protein I	150	326	179	218.333
ACINB_43050	GDY38413.1		hypothetical protein	77	517	58	217.333
ACINB_12680	GDY35376.1		cyclic diguanylate phosphodiesterase	240	258	153	217
ACINB_10180	GDY35126.1	rimM	ribosome maturation factor RimM	168	251	231	216.667
ACINB_20390	GDY36147.1	cheD_1	methyl-accepting chemotaxis protein I	242	257	151	216.667
ACINB_06220	GDY34730.1	fliC_1	flagellin	234	299	116	216.333
ACINB_37290	GDY37837.1		cobaltochelatase subunit CobN	200	377	72	216.333
ACINB_01140	GDY34221.1		hypothetical protein	294	287	67	216
ACINB_02600	GDY34368.1		4,5-dihydroxyphthalate decarboxylase	55	206	387	216
ACINB_46430	GDY38751.1		ACR family transporter	166	369	112	215.667
ACINB_15180	GDY35626.1	hutH	histidine ammonia-lyase	98	436	112	215.333
ACINB_17980	GDY35906.1	prfA	peptide chain release factor 1	200	312	134	215.333
ACINB_42810	GDY38389.1		hypothetical protein	259	299	88	215.333
ACINB_48220	GDY38930.1		hypothetical protein	200	252	191	214.333
ACINB_13970	GDY35505.1		3-hydroxyisobutyryl-CoA hydrolase	232	242	168	214
ACINB_47410	GDY38849.1		NAD-dependent succinate-semialdehyde dehydrogenase	211	242	189	214
ACINB_21160	GDY36224.1	xpsF	type II secretion system protein F	255	277	108	213.333
ACINB_23430	GDY36451.1		hypothetical protein	241	210	187	212.667
ACINB_34060	GDY37514.1		copper resistance-related lipoprotein	126	264	248	212.667
ACINB_12980	GDY35406.1		hypothetical protein	202	295	140	212.333
ACINB_08650	GDY34973.1		cytochrome c oxidase assembly protein	234	281	121	212
ACINB_01300	GDY34237.1	galU-1	UTP--glucose-1-phosphate uridylyltransferase	166	318	151	211.667
ACINB_28620	GDY36970.1		enoyl-CoA hydratase	152	365	118	211.667
ACINB_48320	GDY38940.1	hflC	protein HflC	241	264	130	211.667
ACINB_11670	GDY35275.1	leuB	3-isopropylmalate dehydrogenase	198	270	166	211.333
ACINB_48160	GDY38924.1		peptidase	244	239	150	211
ACINB_06960	GDY34804.1		hypothetical protein	12	509	111	210.667
ACINB_14630	GDY35571.1		hypothetical protein	188	248	196	210.667
ACINB_43500	GDY38458.1		hypothetical protein	90	210	332	210.667
ACINB_01190	GDY34226.1	ppc	phosphoenolpyruvate carboxylase	154	317	160	210.333
ACINB_15570	GDY35665.1	acaD9	acyl-CoA dehydrogenase	74	467	90	210.333
ACINB_08810	GDY34989.1		DNA damage-inducible protein	217	294	119	210
ACINB_08830	GDY34991.1		hypothetical protein	202	290	138	210
ACINB_35150	GDY37623.1		zinc metalloprotease	188	318	124	210
ACINB_06320	GDY34740.1		hypothetical protein	181	316	130	209
ACINB_22180	GDY36326.1		heavy metal resistance membrane ATPase	314	183	130	209
ACINB_32640	GDY37372.1		branched chain amino acid ABC transporter substrate-binding protein	176	287	164	209
ACINB_30830	GDY37191.1	clpS	ATP-dependent Clp protease adapter protein ClpS	278	262	85	208.333
ACINB_41820	GDY38290.1		ATP-dependent helicase	155	357	113	208.333
ACINB_19870	GDY36095.1		type II secretion system protein GspD	187	329	108	208
ACINB_21020	GDY36210.1		hypothetical protein	238	236	150	208
ACINB_48130	GDY38921.1		NADPH:quinone oxidoreductase	50	412	162	208
ACINB_15210	GDY35629.1		amino acid ABC transporter substrate-binding protein	121	425	77	207.667
ACINB_43060	GDY38414.1	yjbJ	CsbD family protein	92	466	65	207.667
ACINB_40780	GDY38186.1	narH	respiratory nitrate reductase subunit	323	158	141	207.333
ACINB_10210	GDY35129.1		coenzyme A pyrophosphatase	157	251	213	207
ACINB_12120	GDY35320.1		hypothetical protein	227	226	168	207
ACINB_15020	GDY35610.1		chorismate mutase	214	293	114	207
ACINB_05630	GDY34671.1	accA	acetyl-coenzyme A carboxylase carboxyl transferase subunit alpha	210	259	151	206.667
ACINB_17180	GDY35826.1	ureJ	urease accessory protein	149	355	116	206.667
ACINB_10680	GDY35176.1		MFS transporter	140	324	155	206.333
ACINB_18660	GDY35974.1	hisA	1-(5-phosphoribosyl)-5-[(5-phosphoribosylamino) me thylideneamino] imidazole-4-carboxamide isomerase	197	314	107	206
ACINB_21340	GDY36242.1	glyQ	glycine--tRNA ligase alpha subunit	192	242	181	205
ACINB_01250	GDY34232.1		polyisoprenoid-binding protein	60	424	130	204.667
ACINB_14700	GDY35578.1		3-hydroxyacyl-CoA dehydrogenase	124	323	166	204.333
ACINB_43650	GDY38473.1		hypothetical protein	220	151	241	204
ACINB_33280	GDY37436.1		hypothetical protein	122	310	179	203.667
ACINB_18740	GDY35982.1	hisD	histidinol dehydrogenase	215	268	126	203
ACINB_19010	GDY36009.1		CDP-abequose synthase	200	244	165	203
ACINB_12100	GDY35318.1		pilus biosynthesis protein	186	284	137	202.333
ACINB_31980	GDY37306.1		RNA-binding transcriptional accessory protein	206	304	95	201.667
ACINB_33550	GDY37463.1		zinc protease	163	294	148	201.667
ACINB_17160	GDY35824.1		hybrid sensor histidine kinase/response regulator	112	392	100	201.333
ACINB_11990	GDY35307.1		aldehyde dehydrogenase	198	250	155	201
ACINB_12200	GDY35328.1	nuoB1	NADH-quinone oxidoreductase subunit B 1	206	221	176	201
ACINB_19650	GDY36073.1		ABC transporter ATP-binding protein	141	334	128	201
ACINB_20340	GDY36142.1	cysK	cysteine synthase	193	201	209	201
ACINB_27830	GDY36891.1	motA	flagellar motor protein MotA	280	205	117	200.667
ACINB_30020	GDY37110.1		hypothetical protein	209	250	143	200.667
ACINB_04150	GDY34523.1		hypothetical protein	166	326	107	199.667
ACINB_07180	GDY34826.1		hypothetical protein	122	257	218	199
ACINB_10400	GDY35148.1	guaC	GMP reductase	227	220	150	199
ACINB_12560	GDY35364.1		hypothetical protein	155	254	188	199
ACINB_15100	GDY35618.1		hypothetical protein	328	189	80	199
ACINB_41700	GDY38278.1	dsbB1	disulfide bond formation protein B 1	154	312	131	199
ACINB_44470	GDY38555.1	kup	putative potassium transport system protein kup	206	304	87	199
ACINB_03940	GDY34502.1	nolG	nodulation protein NolG	154	330	112	198.667
ACINB_27180	GDY36826.1	hemE	uroporphyrinogen decarboxylase	157	244	194	198.333
ACINB_32770	GDY37385.1	glnD	bifunctional uridylyltransferase/uridylyl-removing enzyme	214	265	114	197.667
ACINB_41910	GDY38299.1		MFS transporter	155	256	182	197.667
ACINB_10110	GDY35119.1		ABC transporter ATP-binding protein	162	261	164	195.667
ACINB_41990	GDY38307.1		NAD(P)H-dependent oxidoreductase	292	185	110	195.667
ACINB_44180	GDY38526.1		histidine kinase	207	272	108	195.667
ACINB_49200	GDY39029.1		dehydroascorbate transporter	267	295	24	195.333
ACINB_02930	GDY34401.1	phaC	poly-beta-hydroxybutyrate polymerase	203	264	118	195
ACINB_39490	GDY38057.1	dbpA	ATP-dependent RNA helicase	178	255	152	195
ACINB_07470	GDY34855.1	accB	acetyl-CoA carboxylase biotin carboxyl carrier protein subunit	181	265	138	194.667
ACINB_28930	GDY37001.1	tyrS	tyrosine--tRNA ligase	172	244	168	194.667
ACINB_23810	GDY36489.1		universal stress protein	288	172	121	193.667
ACINB_26370	GDY36745.1	proC	pyrroline-5-carboxylate reductase	155	232	194	193.667
ACINB_24330	GDY36541.1		ABC transporter ATP-binding protein	65	477	38	193.333
ACINB_05770	GDY34685.1	aceE_2	pyruvate dehydrogenase E1 component	140	366	72	192.667
ACINB_28090	GDY36917.1	fliP	flagellar biosynthetic protein FliP	276	244	58	192.667
ACINB_00290	GDY34136.1		hypothetical protein	150	282	144	192
ACINB_16350	GDY35743.1		porin	81	470	24	191.667
ACINB_39370	GDY38045.1		hypothetical protein	242	228	105	191.667
ACINB_43370	GDY38445.1		GGDEF domain-containing protein	269	224	81	191.333
ACINB_32400	GDY37348.1		ferredoxin--NADP reductase	179	250	143	190.667
ACINB_40800	GDY38188.1	narK_1	nitrite extrusion protein	259	181	131	190.333
ACINB_21190	GDY36227.1	rmlC	dTDP-4-dehydrorhamnose 3,5-epimerase	171	259	138	189.333
ACINB_33310	GDY37439.1		hypothetical protein	179	262	127	189.333
ACINB_11290	GDY35237.1	fabG	beta-ketoacyl-ACP reductase	170	217	178	188.333
ACINB_12380	GDY35346.1		branched-chain amino acid ABC transporter substrate-binding protein	136	135	294	188.333
ACINB_20310	GDY36139.1		hypothetical protein	310	164	90	188
ACINB_41880	GDY38296.1		hypothetical protein	126	284	154	188
ACINB_12640	GDY35372.1		hypothetical protein	89	210	262	187
ACINB_42380	GDY38346.1		CoA-transferase	188	211	162	187
ACINB_14140	GDY35522.1	rlmD	23S rRNA (uracil(1939)-C(5))-methyltransferase RlmD	152	245	163	186.667
ACINB_14380	GDY35546.1		hypothetical protein	215	236	108	186.333
ACINB_24270	GDY36535.1		acetyl-CoA hydrolase	164	256	138	186
ACINB_05680	GDY34676.1	ppiB_1	peptidyl-prolyl cis-trans isomerase	163	250	143	185.333
ACINB_27820	GDY36890.1	motB	chemotaxis protein MotB	261	235	60	185.333
ACINB_39290	GDY38037.1	ttcA_2	tRNA 2-thiocytidine biosynthesis protein TtcA	130	247	179	185.333
ACINB_24070	GDY36515.1		hypothetical protein	26	488	39	184.333
ACINB_28210	GDY36929.1		ABC transporter ATP-binding protein	192	243	118	184.333
ACINB_10320	GDY35140.1		hypothetical protein	294	204	54	184
ACINB_47980	GDY38906.1		C4-dicarboxylate ABC transporter substrate-binding protein	34	130	388	184
ACINB_48270	GDY38935.1	bamB	outer membrane protein assembly factor BamB	192	232	127	183.667
ACINB_14220	GDY35530.1		hypothetical protein	232	185	133	183.333
ACINB_45990	GDY38707.1		ABC transporter substrate-binding protein	191	273	86	183.333
ACINB_21420	GDY36250.1		hypothetical protein	179	251	119	183
ACINB_20130	GDY36121.1		cobalamin biosynthesis protein CobW	189	228	130	182.333
ACINB_34380	GDY37546.1		TetR family transcriptional regulator	248	198	101	182.333
ACINB_17920	GDY35900.1	ugpE	sn-glycerol-3-phosphate transport system permease protein UgpE	156	267	122	181.667
ACINB_24280	GDY36536.1		ABC transporter substrate-binding protein	135	241	169	181.667
ACINB_07130	GDY34821.1	creA	protein CreA	252	180	112	181.333
ACINB_01070	GDY34214.1	ispA	(2E,6E)-farnesyl diphosphate synthase	155	284	104	181
ACINB_03700	GDY34478.1		outer membrane protein	206	233	104	181
ACINB_09170	GDY35025.1		peptidase	140	245	156	180.333
ACINB_46470	GDY38755.1	glnE	glutamate-ammonia-ligase adenylyltransferase	181	279	79	179.667
ACINB_24980	GDY36606.1		hypothetical protein	164	197	177	179.333
ACINB_44390	GDY38547.1		hypothetical protein	184	231	122	179
ACINB_04670	GDY34575.1	pyrD	dihydroorotate dehydrogenase (quinone)	134	265	136	178.333
ACINB_12780	GDY35386.1	kdsA1	2-dehydro-3-deoxyphosphooctonate aldolase 1	167	265	103	178.333
ACINB_04810	GDY34589.1	uvrB	UvrABC system protein B	160	248	126	178
ACINB_24740	GDY36582.1		hypothetical protein	180	265	89	178
ACINB_44550	GDY38563.1		arginase	190	236	108	178
ACINB_44710	GDY38579.1		hypothetical protein	157	222	155	178
ACINB_00640	GDY34171.1		MBL fold metallo-hydrolase	280	160	93	177.667
ACINB_05650	GDY34673.1	cysS	cysteine--tRNA ligase	180	278	75	177.667
ACINB_17260	GDY35834.1		hypothetical protein	212	248	72	177.333
ACINB_47310	GDY38839.1		beta alanine--pyruvate aminotransferase	301	171	60	177.333
ACINB_01570	GDY34264.1		chemotaxis protein CheV	177	220	133	176.667
ACINB_02990	GDY34407.1	uptC_1	twitching motility protein PilT	161	259	109	176.333
ACINB_18550	GDY35963.1		DegQ protease	206	217	106	176.333
ACINB_20980	GDY36206.1		hypothetical protein	158	258	113	176.333
ACINB_28380	GDY36946.1		hypothetical protein	150	244	135	176.333
ACINB_16320	GDY35740.1	xdhB	xanthine dehydrogenase large subunit	228	191	109	176
ACINB_25730	GDY36681.1	argS_1	arginine--tRNA ligase	175	230	122	175.667
ACINB_23860	GDY36494.1		hypothetical protein	160	259	107	175.333
ACINB_26340	GDY36742.1		dipeptidase	108	226	192	175.333
ACINB_37270	GDY37835.1		TonB-dependent receptor	228	223	75	175.333
ACINB_40530	GDY38161.1		hydrolase	117	290	119	175.333
ACINB_47290	GDY38837.1		hypothetical protein	196	227	103	175.333
ACINB_13010	GDY35409.1		hypothetical protein	106	384	34	174.667
ACINB_35160	GDY37624.1	dxr	1-deoxy-D-xylulose 5-phosphate reductoisomerase	177	245	102	174.667
ACINB_41900	GDY38298.1	uspA	universal stress protein	314	119	91	174.667
ACINB_43940	GDY38502.1	fdhC	formate dehydrogenase subunit gamma	124	200	198	174
ACINB_46040	GDY38712.1	argC_2	N-acetyl-gamma-glutamyl-phosphate reductase	84	269	168	173.667
ACINB_33360	GDY37444.1	grx3	glutaredoxin	234	180	106	173.333
ACINB_40010	GDY38109.1		branched-chain amino acid ABC transporter permease	13	475	32	173.333
ACINB_04840	GDY34592.1		dioxygenase	127	236	156	173
ACINB_48510	GDY38960.1		cytochrome o ubiquinol oxidase subunit III	190	211	117	172.667
ACINB_47570	GDY38865.1	bfr	bacterioferritin	188	217	111	172
ACINB_07190	GDY34827.1		hypothetical protein	130	221	164	171.667
ACINB_15440	GDY35652.1		UPF0061 protein	180	221	114	171.667
ACINB_28840	GDY36992.1		hypothetical protein	246	155	113	171.333
ACINB_09980	GDY35106.1		NOL1/NOP2/Sun family protein	136	231	146	171
ACINB_21210	GDY36229.1	rfbD	NAD(P)-dependent oxidoreductase	150	213	149	170.667
ACINB_42150	GDY38323.1		C4-dicarboxylate ABC transporter permease	356	110	46	170.667
ACINB_22840	GDY36392.1	glcE	glycolate oxidase subunit GlcE	98	363	50	170.333
ACINB_36760	GDY37784.1	mfd	transcription-repair-coupling factor	122	279	110	170.333
ACINB_02450	GDY34353.1		membrane protein	82	206	222	170
ACINB_02980	GDY34406.1	dapE	succinyl-diaminopimelate desuccinylase	134	237	139	170
ACINB_05080	GDY34616.1	rlmB	23S rRNA (guanosine-2'-O-)-methyltransferase RlmB	124	269	117	170
ACINB_46090	GDY38717.1		hypothetical protein	89	245	176	170
ACINB_08910	GDY34999.1	dnaA	chromosomal replication initiator protein DnaA	160	241	108	169.667
ACINB_40520	GDY38160.1		hypothetical protein	65	301	143	169.667
ACINB_09390	GDY35047.1	lptD	LPS-assembly protein LptD	184	241	83	169.333
ACINB_25190	GDY36627.1	leuA_1	2-isopropylmalate synthase	213	218	77	169.333
ACINB_28320	GDY36940.1		hypothetical protein	194	291	23	169.333
ACINB_37540	GDY37862.1		cation-transporting P-type ATPase	198	212	98	169.333
ACINB_44840	GDY38592.1		hypothetical protein	84	157	267	169.333
ACINB_49030	GDY39012.1		transcriptional regulator	249	187	72	169.333
ACINB_14590	GDY35567.1		UPF0345 protein	119	223	163	168.333
ACINB_11270	GDY35235.1	fabH	3-oxoacyl-[acyl-carrier-protein] synthase 3	124	197	183	168
ACINB_17420	GDY35850.1	mutY	A/G-specific adenine glycosylase	183	217	104	168
ACINB_15610	GDY35669.1		NADP-dependent oxidoreductase	54	315	134	167.667
ACINB_10800	GDY35188.1		hypothetical protein	186	252	64	167.333
ACINB_18100	GDY35918.1	ispB	octaprenyl diphosphate synthase	138	242	122	167.333
ACINB_21110	GDY36219.1		hypothetical protein	194	208	100	167.333
ACINB_47330	GDY38841.1	mmsA-2	methylmalonate-semialdehyde dehydrogenase (acylating)	239	189	74	167.333
ACINB_30890	GDY37197.1		cell division protein ZapE	226	213	60	166.333
ACINB_46400	GDY38748.1		amine oxidase	169	230	100	166.333
ACINB_09400	GDY35048.1	surA	chaperone SurA	130	214	154	166
ACINB_20960	GDY36204.1		glycosyl transferase	140	238	120	166
ACINB_12940	GDY35402.1	parE	DNA topoisomerase 4 subunit B	152	248	97	165.667
ACINB_32970	GDY37405.1	nadE	NAD+ synthase	159	219	119	165.667
ACINB_38970	GDY38005.1		LacI family transcriptional regulator	53	260	184	165.667
ACINB_01170	GDY34224.1		AI-2E family transporter	203	232	61	165.333
ACINB_48520	GDY38961.1		hypothetical protein	218	205	73	165.333
ACINB_46670	GDY38775.1	def_2	peptide deformylase	214	159	122	165
ACINB_24940	GDY36602.1	attY	glutathione S-transferase	163	225	106	164.667
ACINB_24990	GDY36607.1		copper-transporting ATPase	188	171	135	164.667
ACINB_02030	GDY34310.1		hypothetical protein	78	329	86	164.333
ACINB_27420	GDY36850.1		thioredoxin family protein	150	194	149	164.333
ACINB_33400	GDY37448.1	lysA	diaminopimelate decarboxylase	97	258	138	164.333
ACINB_03930	GDY34501.1	nolF	RND transporter	88	238	166	164
ACINB_44810	GDY38589.1	purK	N5-carboxyaminoimidazole ribonucleotide synthase	133	229	130	164
ACINB_18620	GDY35970.1	hisE	phosphoribosyl-ATP pyrophosphatase	219	187	84	163.333
ACINB_10190	GDY35127.1	trmD	tRNA (guanine-N(1)-)-methyltransferase	140	198	151	163
ACINB_12720	GDY35380.1	hslO	33 kDa chaperonin	210	181	97	162.667
ACINB_04580	GDY34566.1	aceF	acetyltransferase component of pyruvate dehydrogenase complex	135	206	145	162
ACINB_12960	GDY35404.1	parC	DNA topoisomerase 4 subunit A	150	231	104	161.667
ACINB_30050	GDY37113.1		biopolymer transporter	129	277	79	161.667
ACINB_17430	GDY35851.1		hypothetical protein	176	222	86	161.333
ACINB_05540	GDY34662.1		methyl-accepting chemotaxis protein	152	217	114	161
ACINB_11280	GDY35236.1	fabD	malonyl CoA-acyl carrier protein transacylase	113	215	155	161
ACINB_37770	GDY37885.1	ilvD_3	dihydroxy-acid dehydratase	122	161	200	161
ACINB_33950	GDY37503.1	czcA_2	cation transporter	76	257	149	160.667
ACINB_37410	GDY37849.1		hypothetical protein	204	216	62	160.667
ACINB_49090	GDY39018.1		aldehyde dehydrogenase	100	268	114	160.667
ACINB_04610	GDY34569.1		PAS domain-containing sensor histidine kinase	124	292	65	160.333
ACINB_30870	GDY37195.1		serine/threonine phosphatase	179	202	100	160.333
ACINB_45980	GDY38706.1		hydrolase	150	222	108	160
ACINB_48670	GDY38976.1		succinate dehydrogenase assembly factor 2	257	170	53	160
ACINB_40860	GDY38194.1	purU	formyltetrahydrofolate deformylase	129	200	150	159.667
ACINB_06610	GDY34769.1	aroC	chorismate synthase	139	218	121	159.333
ACINB_14110	GDY35519.1		bifunctional protein PutA	126	262	90	159.333
ACINB_37380	GDY37846.1		hypothetical protein	168	233	77	159.333
ACINB_49620	GDY39071.1		hypothetical protein	109	257	112	159.333
ACINB_20710	GDY36179.1		3-hydroxyacyl-CoA dehydrogenase	53	366	58	159
ACINB_46740	GDY38782.1		hypothetical protein	246	170	60	158.667
ACINB_40040	GDY38112.1		ABC transporter ATP-binding protein	26	398	51	158.333
ACINB_34590	GDY37567.1		acriflavin resistance protein	152	219	103	158
ACINB_35180	GDY37626.1	uppS	isoprenyl transferase	192	198	84	158
ACINB_34540	GDY37562.1	moaA	cyclic pyranopterin monophosphate synthase	147	203	122	157.333
ACINB_03570	GDY34465.1	sodC2	superoxide dismutase [Cu-Zn]	173	198	100	157
ACINB_16310	GDY35739.1	xdhA	xanthine dehydrogenase	164	232	75	157
ACINB_17240	GDY35832.1	ureG	urease accessory protein UreG	97	336	38	157
ACINB_29870	GDY37095.1		ligand-gated channel	146	232	93	157
ACINB_30670	GDY37175.1		hypothetical protein	124	250	97	157
ACINB_01660	GDY34273.1	pcnB	poly(A) polymerase I	156	193	121	156.667
ACINB_47590	GDY38867.1	ahpF	alkyl hydroperoxide reductase subunit F	193	199	78	156.667
ACINB_25020	GDY36610.1		hypothetical protein	180	175	114	156.333
ACINB_08980	GDY35006.1		hypothetical protein	161	231	76	156
ACINB_17790	GDY35887.1		hypothetical protein	131	215	122	156
ACINB_18000	GDY35908.1		glutaredoxin	145	186	137	156
ACINB_17450	GDY35853.1		hypothetical protein	156	210	100	155.333
ACINB_03010	GDY34409.1		succinyldiaminopimelate transaminase	144	222	99	155
ACINB_07690	GDY34877.1	paaF	enoyl-CoA hydratase	114	205	146	155
ACINB_49310	GDY39040.1		DNA-binding protein YbiB	96	337	32	155
ACINB_46950	GDY38803.1		hypothetical protein	108	236	120	154.667
ACINB_05850	GDY34693.1	aroQ1	3-dehydroquinate dehydratase 1	146	193	124	154.333
ACINB_33940	GDY37502.1		hypothetical protein	61	221	178	153.333
ACINB_41920	GDY38300.1		3-ketoacyl-CoA thiolase	78	236	146	153.333
ACINB_00830	GDY34190.1		carbon monoxide dehydrogenase	80	129	250	153
ACINB_06890	GDY34797.1		chemotaxis protein	103	244	112	153
ACINB_12030	GDY35311.1		GNAT family N-acetyltransferase	114	254	91	153
ACINB_27900	GDY36898.1		hypothetical protein	214	196	49	153
ACINB_29040	GDY37012.1	metF	methylenetetrahydrofolate reductase	174	169	115	152.667
ACINB_40580	GDY38166.1		NADH-dependent alcohol dehydrogenase	106	249	103	152.667
ACINB_41110	GDY38219.1		ribosomal RNA small subunit methyltransferase B	120	264	74	152.667
ACINB_43540	GDY38462.1		blue copper protein	55	164	239	152.667
ACINB_10630	GDY35171.1		hydrolase	146	194	117	152.333
ACINB_13060	GDY35414.1		multidrug efflux RND transporter permease subunit	94	259	104	152.333
ACINB_43210	GDY38429.1		arginine ABC transporter ATP-binding protein	127	258	72	152.333
ACINB_17800	GDY35888.1		hypothetical protein	163	164	127	151.333
ACINB_12070	GDY35315.1		hypothetical protein	103	238	112	151
ACINB_34640	GDY37572.1		murein transglycosylase	129	223	101	151
ACINB_39570	GDY38065.1		hypothetical protein	181	211	61	151
ACINB_28260	GDY36934.1		QacE family quaternary ammonium compound efflux SMR transporter	249	163	40	150.667
ACINB_14670	GDY35575.1		LysR family transcriptional regulator	117	209	124	150
ACINB_46750	GDY38783.1	pyrF	orotidine 5'-phosphate decarboxylase	94	220	136	150
ACINB_20550	GDY36163.1		exported protein	70	247	132	149.667
ACINB_30840	GDY37192.1	dnaE	DNA-directed DNA polymerase	131	228	90	149.667
ACINB_18600	GDY35968.1		alpha/beta hydrolase	179	168	101	149.333
ACINB_09770	GDY35085.1	fliC_2	flagellin	126	203	118	149
ACINB_19350	GDY36043.1		hypothetical protein	111	214	122	149
ACINB_46450	GDY38753.1		membrane protein	156	235	56	149
ACINB_08320	GDY34940.1		ATPase AAA	83	234	129	148.667
ACINB_39860	GDY38094.1	aqpZ1	aquaporin Z 1	231	160	55	148.667
ACINB_46380	GDY38746.1		cyclopropane-fatty-acyl-phospholipid synthase	130	228	88	148.667
ACINB_20830	GDY36191.1		acyl-CoA thioesterase	80	257	108	148.333
ACINB_04140	GDY34522.1		hypothetical protein	100	271	73	148
ACINB_26820	GDY36790.1		hypothetical protein	134	278	32	148
ACINB_04010	GDY34509.1	pgm	phosphoglucomutase	95	224	124	147.667
ACINB_11200	GDY35228.1		peptidase	101	218	124	147.667
ACINB_34840	GDY37592.1	pstC	phosphate transport system permease protein	274	100	68	147.333
ACINB_10140	GDY35122.1		inorganic phosphate transporter	136	206	99	147
ACINB_40990	GDY38207.1	pilT	twitching mobility protein	169	196	76	147
ACINB_12540	GDY35362.1	mutL	DNA mismatch repair protein MutL	108	238	94	146.667
ACINB_13380	GDY35446.1	fabI	enoyl-[acyl-carrier-protein] reductase [NADH]	80	208	152	146.667
ACINB_26550	GDY36763.1	rpmD	50S ribosomal protein L30	140	202	97	146.333
ACINB_23250	GDY36433.1	fpr	ferredoxin--NADP(+) reductase	116	150	172	146
ACINB_00220	GDY34129.1	glnL	nitrogen regulation protein NR(II)	134	226	77	145.667
ACINB_03900	GDY34498.1		hypothetical protein	50	329	58	145.667
ACINB_18470	GDY35955.1	sspB	stringent starvation protein B	157	185	95	145.667
ACINB_15310	GDY35639.1		hypothetical protein	35	258	143	145.333
ACINB_15590	GDY35667.1		gluconate 5-dehydrogenase	43	278	114	145
ACINB_19920	GDY36100.1	lpxC	UDP-3-O-acyl-N-acetylglucosamine deacetylase	146	180	108	144.667
ACINB_45010	GDY38609.1		hypothetical protein	125	150	158	144.333
ACINB_45340	GDY38642.1		ABC transporter substrate-binding protein	76	199	158	144.333
ACINB_28440	GDY36952.1		hypothetical protein	188	166	78	144
ACINB_42930	GDY38401.1		hypothetical protein	190	152	90	144
ACINB_42180	GDY38326.1		hypothetical protein	257	114	60	143.667
ACINB_10710	GDY35179.1		hypothetical protein	106	260	64	143.333
ACINB_46480	GDY38756.1		DUF3971 domain-containing protein	103	281	46	143.333
ACINB_00700	GDY34177.1		hypothetical protein	144	214	71	143
ACINB_18360	GDY35944.1		hypothetical protein	157	169	102	142.667
ACINB_26040	GDY36712.1		hypothetical protein	130	189	109	142.667
ACINB_10540	GDY35162.1	polA	DNA polymerase I	134	215	78	142.333
ACINB_11350	GDY35243.1	mucB	sigma factor regulatory protein	168	192	66	142
ACINB_42490	GDY38357.1		hypothetical protein	124	205	97	142
ACINB_29050	GDY37013.1		hypothetical protein	179	151	94	141.333
ACINB_47790	GDY38887.1		reductase	65	327	32	141.333
ACINB_19460	GDY36054.1	pgi	glucose-6-phosphate isomerase	46	263	114	141
ACINB_46200	GDY38728.1		membrane protein	68	171	184	141
ACINB_08740	GDY34982.1		ABC transporter substrate-binding protein	113	198	111	140.667
ACINB_27740	GDY36882.1		hypothetical protein	129	163	130	140.667
ACINB_43250	GDY38433.1	mrdA	penicillin-binding protein	110	248	64	140.667
ACINB_35120	GDY37620.1	lpxD	UDP-3-O-acylglucosamine N-acyltransferase	149	195	77	140.333
ACINB_50090	GDY39118.1		hypothetical protein	118	186	117	140.333
ACINB_26400	GDY36748.1		ABC transporter ATP-binding protein	76	279	65	140
ACINB_43550	GDY38463.1		exported copper oxidase	80	188	152	140
ACINB_46980	GDY38806.1	wssB	cellulose synthase catalytic subunit (UDP-forming)	175	198	47	140
ACINB_47970	GDY38905.1	tsr_4	methyl-accepting chemotaxis protein I	36	134	250	140
ACINB_48700	GDY38979.1	adhC	S-(hydroxymethyl)glutathione dehydrogenase	131	176	113	140
ACINB_01110	GDY34218.1		sulfurtransferase	146	178	95	139.667
ACINB_33540	GDY37462.1		peptidase M16	122	212	85	139.667
ACINB_47780	GDY38886.1	ndoA	ferredoxin	51	333	33	139
ACINB_03980	GDY34506.1		hypothetical protein	137	184	95	138.667
ACINB_19640	GDY36072.1		ABC transporter ATP-binding protein	102	226	88	138.667
ACINB_40830	GDY38191.1	narX	sensor histidine kinase narX	110	197	109	138.667
ACINB_09680	GDY35076.1		hypothetical protein	121	196	98	138.333
ACINB_23090	GDY36417.1	ydcG	UPF0310 protein YdcG	199	179	37	138.333
ACINB_00300	GDY34137.1		pseudouridine synthase	124	169	120	137.667
ACINB_10280	GDY35136.1		diguanylate cyclase	117	156	140	137.667
ACINB_11470	GDY35255.1		diguanylate cyclase response regulator	129	170	114	137.667
ACINB_21010	GDY36209.1	wzm	transport permease protein	141	183	89	137.667
ACINB_00170	GDY34124.1	thyA	thymidylate synthase	111	214	87	137.333
ACINB_09410	GDY35049.1	rsmA	ribosomal RNA small subunit methyltransferase A	112	195	105	137.333
ACINB_29670	GDY37075.1	ivd	isovaleryl-CoA dehydrogenase	76	247	89	137.333
ACINB_35620	GDY37670.1		efflux pump/antiporter	114	233	65	137.333
ACINB_43200	GDY38428.1		amino acid ABC transporter permease	130	212	68	136.667
ACINB_43360	GDY38444.1		hypothetical protein	140	188	82	136.667
ACINB_47260	GDY38834.1		hypothetical protein	132	202	76	136.667
ACINB_48300	GDY38938.1	hflX	GTPase HflX	174	139	97	136.667
ACINB_07440	GDY34852.1	mpl	UDP-N-acetylmuramate--L-alanyl-gamma-D-glutamyl-meso-2,6-diaminoheptandioate ligase	117	200	92	136.333
ACINB_46250	GDY38733.1	gst-1	glutathione S-transferase	149	165	95	136.333
ACINB_14480	GDY35556.1		oxidoreductase	134	166	108	136
ACINB_28390	GDY36947.1		hypothetical protein	100	206	102	136
ACINB_40050	GDY38113.1		phenylacetate--CoA ligase	26	334	48	136
ACINB_27890	GDY36897.1		hypothetical protein	217	138	52	135.667
ACINB_35110	GDY37619.1	fabZ	3-hydroxyacyl-[acyl-carrier-protein] dehydratase FabZ	154	148	105	135.667
ACINB_04660	GDY34574.1	rpiA	ribose-5-phosphate isomerase A	124	144	138	135.333
ACINB_19690	GDY36077.1		binding-protein-dependent permease	113	173	120	135.333
ACINB_29090	GDY37017.1		glycosyl transferase	149	166	91	135.333
ACINB_33580	GDY37466.1		hypothetical protein	137	215	54	135.333
ACINB_19440	GDY36052.1		hypothetical protein	32	175	197	134.667
ACINB_35290	GDY37637.1		hypothetical protein	128	229	47	134.667
ACINB_20860	GDY36194.1		DUF4442 domain-containing protein	83	224	96	134.333
ACINB_02160	GDY34324.1		PrkA family serine protein kinase	185	164	53	134
ACINB_07700	GDY34878.1		peptidase M61	113	202	87	134
ACINB_07840	GDY34892.1	hemL	glutamate-1-semialdehyde 2,1-aminomutase	85	216	101	134
ACINB_14150	GDY35523.1		hypothetical protein	130	139	133	134
ACINB_03550	GDY34463.1		hypothetical protein	94	132	175	133.667
ACINB_26160	GDY36724.1		hypothetical protein	31	271	99	133.667
ACINB_20350	GDY36143.1		hypothetical protein	106	231	63	133.333
ACINB_29290	GDY37037.1		hypothetical protein	69	200	131	133.333
ACINB_33960	GDY37504.1	czcB_2	resistance-nodulation-cell division (RND) divalent metal cation efflux membrane fusion protein CzcB	34	172	193	133
ACINB_24180	GDY36526.1		hypothetical protein	97	246	55	132.667
ACINB_27160	GDY36824.1		hypothetical protein	30	243	125	132.667
ACINB_04930	GDY34601.1		hypothetical protein	95	193	109	132.333
ACINB_44510	GDY38559.1	proA	gamma-glutamyl phosphate reductase	138	148	111	132.333
ACINB_16650	GDY35773.1		nitrate ABC transporter ATP-binding protein	97	259	40	132
ACINB_37360	GDY37844.1	cobB_2	hydrogenobyrinate a,c-diamide synthase	130	216	50	132
ACINB_08370	GDY34945.1		hypothetical protein	118	186	91	131.667
ACINB_17850	GDY35893.1	ubiE	ubiquinone/menaquinone biosynthesis C-methyltransferase UbiE	194	145	56	131.667
ACINB_31790	GDY37287.1		tRNA threonylcarbamoyladenosine dehydratase	113	183	99	131.667
ACINB_07970	GDY34905.1	pyrX	dihydroorotase	124	202	68	131.333
ACINB_10860	GDY35194.1		hypothetical protein	146	168	80	131.333
ACINB_15160	GDY35624.1		ABC transporter ATP-binding protein	100	246	48	131.333
ACINB_20330	GDY36141.1	rtcA	RNA 3'-terminal phosphate cyclase	198	142	54	131.333
ACINB_17810	GDY35889.1	cht1	sodium:solute symporter	131	181	81	131
ACINB_30000	GDY37108.1	icd	isocitrate dehydrogenase [NADP]	138	167	88	131
ACINB_48420	GDY38951.1	nusB	N utilization substance protein B	133	173	87	131
ACINB_32900	GDY37398.1		RNA polymerase sigma factor	105	212	75	130.667
ACINB_44700	GDY38578.1	dapB	4-hydroxy-tetrahydrodipicolinate reductase	131	177	84	130.667
ACINB_12440	GDY35352.1		hypothetical protein	222	102	67	130.333
ACINB_14620	GDY35570.1	folC	bifunctional folylpolyglutamate synthase/dihydrofolate synthase	131	160	100	130.333
ACINB_17220	GDY35830.1		hypothetical protein	53	315	22	130
ACINB_17940	GDY35902.1	ugpQ	glycerophosphoryl diester phosphodiesterase	102	198	90	130
ACINB_26170	GDY36725.1	trpE	anthranilate synthase component I	124	203	63	130
ACINB_32490	GDY37357.1		hypothetical protein	89	244	56	129.667
ACINB_44240	GDY38532.1		hypothetical protein	67	272	50	129.667
ACINB_07870	GDY34895.1		response regulator	128	159	101	129.333
ACINB_21490	GDY36257.1		TetR family transcriptional regulator	166	164	58	129.333
ACINB_08260	GDY34934.1		hypothetical protein	80	262	45	129
ACINB_18810	GDY35989.1		hypothetical protein	112	220	55	129
ACINB_19070	GDY36015.1	engB	putative GTP-binding protein EngB	143	150	94	129
ACINB_40570	GDY38165.1		dienelactone hydrolase	66	211	110	129
ACINB_48600	GDY38969.1		lyase	184	137	66	129
ACINB_10420	GDY35150.1		DNA helicase	114	196	75	128.333
ACINB_34700	GDY37578.1		hypothetical protein	99	206	80	128.333
ACINB_45790	GDY38687.1		hypothetical protein	111	183	91	128.333
ACINB_18820	GDY35990.1		hypothetical protein	118	181	85	128
ACINB_44820	GDY38590.1		threonylcarbamoyl-AMP synthase	125	160	99	128
ACINB_25430	GDY36651.1		hydrolase	131	204	48	127.667
ACINB_15300	GDY35638.1	psd	phosphatidylserine decarboxylase proenzyme	83	163	136	127.333
ACINB_18050	GDY35913.1		hypothetical protein	172	160	50	127.333
ACINB_28700	GDY36978.1		hypothetical protein	95	169	118	127.333
ACINB_04630	GDY34571.1	folD	bifunctional protein FolD	84	174	122	126.667
ACINB_04990	GDY34607.1		hypothetical protein	69	265	46	126.667
ACINB_11160	GDY35224.1		hypothetical protein	95	203	82	126.667
ACINB_06970	GDY34805.1		acetyl-CoA synthetase	20	287	72	126.333
ACINB_11680	GDY35276.1	leuD_1	3-isopropylmalate dehydratase small subunit	168	155	56	126.333
ACINB_19540	GDY36062.1	lamB	maltoporin	69	190	119	126
ACINB_21370	GDY36245.1	fabB	beta-ketoacyl-[acyl-carrier-protein] synthase I	81	155	142	126
ACINB_47910	GDY38899.1	fbp_2	peptidyl-prolyl cis-trans isomerase	75	150	152	125.667
ACINB_04730	GDY34581.1	dnaQ	DNA polymerase III subunit epsilon	134	146	96	125.333
ACINB_10760	GDY35184.1	lldD_2	alpha-hydroxy-acid oxidizing enzyme	96	210	70	125.333
ACINB_16060	GDY35714.1	nosR	membrane linked regulatory protein	225	130	21	125.333
ACINB_26080	GDY36716.1	rpe	ribulose-phosphate 3-epimerase	82	173	121	125.333
ACINB_48480	GDY38957.1		MFS transporter	102	161	113	125.333
ACINB_20810	GDY36189.1		TetR family transcriptional regulator	74	237	64	125
ACINB_31830	GDY37291.1	msbA	lipid A export ATP-binding/permease protein MsbA	99	178	98	125
ACINB_17350	GDY35843.1	rpoZ	DNA-directed RNA polymerase subunit omega	120	146	108	124.667
ACINB_26120	GDY36720.1		hypothetical protein	207	122	45	124.667
ACINB_04570	GDY34565.1	lpdA	dihydrolipoyl dehydrogenase	90	165	118	124.333
ACINB_07790	GDY34887.1	dusB	tRNA-dihydrouridine synthase B	136	181	56	124.333
ACINB_28670	GDY36975.1		long-chain-fatty-acid--CoA ligase	97	247	29	124.333
ACINB_42950	GDY38403.1		carboxymethylenebutenolidase	162	140	71	124.333
ACINB_42870	GDY38395.1		alpha/beta hydrolase	96	202	74	124
ACINB_07170	GDY34825.1		hypothetical protein	120	188	63	123.667
ACINB_22360	GDY36344.1		hypothetical protein	89	232	50	123.667
ACINB_26030	GDY36711.1		putative glutamate--cysteine ligase 2	122	159	90	123.667
ACINB_45390	GDY38647.1		adenylate/guanylate cyclase domain-containing protein	109	220	42	123.667
ACINB_03230	GDY34431.1		dehydrogenase	70	231	69	123.333
ACINB_07710	GDY34879.1		thiol:disulfide interchange protein DsbC	113	132	125	123.333
ACINB_18650	GDY35973.1	hisF	imidazole glycerol phosphate synthase subunit HisF	107	185	78	123.333
ACINB_47810	GDY38889.1		gentisate 1,2-dioxygenase	30	326	14	123.333
ACINB_07720	GDY34880.1		ubiquinone biosynthesis hydroxylase UbiH	117	162	90	123
ACINB_16930	GDY35801.1		aminotransferase	104	191	74	123
ACINB_28150	GDY36923.1		transcriptional regulator	135	122	112	123
ACINB_43390	GDY38447.1		chemotaxis protein CheC	169	158	42	123
ACINB_24430	GDY36551.1		oxidoreductase	118	188	62	122.667
ACINB_44910	GDY38599.1	corA_2	magnesium transport protein CorA	134	192	42	122.667
ACINB_39680	GDY38076.1		hypothetical protein	93	208	65	122
ACINB_03640	GDY34472.1		oxidoreductase	113	164	88	121.667
ACINB_18960	GDY36004.1	pilO	fimbrial protein	128	162	75	121.667
ACINB_30240	GDY37132.1		aminotransferase	72	194	99	121.667
ACINB_15150	GDY35623.1		ABC transporter permease	77	249	38	121.333
ACINB_27070	GDY36815.1	tgt	queuine tRNA-ribosyltransferase	92	186	86	121.333
ACINB_37710	GDY37879.1		peptidase M20	132	170	62	121.333
ACINB_48000	GDY38908.1		hypothetical protein	130	198	36	121.333
ACINB_12190	GDY35327.1		hypothetical protein	78	171	114	121
ACINB_08960	GDY35004.1	mnmE	tRNA modification GTPase MnmE	100	180	82	120.667
ACINB_23620	GDY36470.1	metH2	5-methyltetrahydrofolate--homocysteine methyltransferase	98	156	108	120.667
ACINB_11450	GDY35253.1	nagZ	beta-hexosaminidase	91	170	100	120.333
ACINB_16660	GDY35774.1		ABC transporter permease	37	304	20	120.333
ACINB_17890	GDY35897.1	serA	D-3-phosphoglycerate dehydrogenase	128	134	99	120.333
ACINB_37420	GDY37850.1		HD family phosphohydrolase	188	130	43	120.333
ACINB_48560	GDY38965.1		microcin B17 transporter	121	143	97	120.333
ACINB_00180	GDY34125.1		hypothetical protein	74	148	138	120
ACINB_16210	GDY35729.1		BMP family ABC transporter substrate-binding protein	91	221	48	120
ACINB_28450	GDY36953.1		patatin	198	120	42	120
ACINB_43820	GDY38490.1		iron-sulfur cluster carrier protein	113	155	92	120
ACINB_00310	GDY34138.1	mutS	DNA mismatch repair protein MutS	71	208	79	119.333
ACINB_05880	GDY34696.1		hypothetical protein	82	204	72	119.333
ACINB_17660	GDY35874.1	folE	GTP cyclohydrolase I	92	155	111	119.333
ACINB_19680	GDY36076.1		hydrolase	127	155	76	119.333
ACINB_47380	GDY38846.1		hypothetical protein	62	207	89	119.333
ACINB_11330	GDY35241.1	algU	RNA polymerase sigma factor	135	149	73	119
ACINB_21030	GDY36211.1		hypothetical protein	144	129	84	119
ACINB_40560	GDY38164.1		molybdopterin containing oxidoreductase	86	201	70	119
ACINB_23950	GDY36503.1	minD	site-determining protein	102	140	114	118.667
ACINB_44740	GDY38582.1	ptsN	PTS IIA-like nitrogen-regulatory protein PtsN	150	134	72	118.667
ACINB_10530	GDY35161.1		hypothetical protein	108	130	117	118.333
ACINB_17080	GDY35816.1		branched-chain amino acid ABC transporter permease	28	259	68	118.333
ACINB_18010	GDY35909.1		ATPase AAA	145	180	30	118.333
ACINB_13890	GDY35497.1		hypothetical protein	66	226	62	118
ACINB_18570	GDY35965.1	tatB	sec-independent protein translocase protein TatB	165	123	66	118
ACINB_43880	GDY38496.1		4Fe-4S ferredoxin	85	167	102	118
ACINB_10050	GDY35113.1	ftsK	DNA translocase FtsK	79	188	86	117.667
ACINB_21040	GDY36212.1		hypothetical protein	131	133	89	117.667
ACINB_32000	GDY37308.1		hypothetical protein	104	181	68	117.667
ACINB_15010	GDY35609.1		hypothetical protein	136	153	63	117.333
ACINB_24060	GDY36514.1		acyl-CoA synthetase	28	298	26	117.333
ACINB_25760	GDY36684.1		hypothetical protein	134	138	80	117.333
ACINB_26380	GDY36746.1	glpK	glycerol kinase	71	190	91	117.333
ACINB_28180	GDY36926.1	cheR	chemotaxis protein methyltransferase	124	129	99	117.333
ACINB_34130	GDY37521.1		hypothetical protein	54	158	140	117.333
ACINB_42730	GDY38381.1	metE	5-methyltetrahydropteroyltriglutamate--homocysteine methyltransferase	116	192	44	117.333
ACINB_32950	GDY37403.1		putative cytokinin riboside 5'-monophosphate phosphoribohydrolase	90	158	103	117
ACINB_04620	GDY34570.1		DNA-binding response regulator	86	143	121	116.667
ACINB_15200	GDY35628.1		transcriptional regulator	60	272	18	116.667
ACINB_46080	GDY38716.1		serine/threonine protein phosphatase	82	152	116	116.667
ACINB_47860	GDY38894.1		putative phosphoenolpyruvate synthase regulatory protein	92	194	64	116.667
ACINB_48120	GDY38920.1		GGDEF domain-containing protein	62	196	92	116.667
ACINB_29930	GDY37101.1		hypothetical protein	60	237	52	116.333
ACINB_09620	GDY35070.1		membrane protein	27	129	192	116
ACINB_46100	GDY38718.1	gidA	adenylate/guanylate cyclase domain-containing protein	79	190	79	116
ACINB_05250	GDY34633.1		membrane protein	5	295	47	115.667
ACINB_12690	GDY35377.1		cyclic diguanylate phosphodiesterase	83	202	62	115.667
ACINB_07490	GDY34857.1	prmA	ribosomal protein L11 methyltransferase	129	155	62	115.333
ACINB_19580	GDY36066.1	tal	transaldolase	94	147	105	115.333
ACINB_08760	GDY34984.1		hypothetical protein	98	188	59	115
ACINB_15500	GDY35658.1		branched-chain amino acid ABC transporter permease	25	230	90	115
ACINB_24930	GDY36601.1		class II aldolase	120	169	56	115
ACINB_30190	GDY37127.1		hypothetical protein	81	166	98	115
ACINB_37900	GDY37898.1		hypothetical protein	80	145	120	115
ACINB_34770	GDY37585.1		hypothetical protein	98	169	77	114.667
ACINB_40850	GDY38193.1		hypothetical protein	92	202	50	114.667
ACINB_17330	GDY35841.1		hypothetical protein	99	145	99	114.333
ACINB_30500	GDY37158.1		enoyl-CoA hydratase	46	201	96	114.333
ACINB_33220	GDY37430.1		hypothetical protein	83	222	38	114.333
ACINB_08290	GDY34937.1		hypothetical protein	98	148	96	114
ACINB_30690	GDY37177.1		hypothetical protein	85	144	113	114
ACINB_34570	GDY37565.1	moeA_2	molybdopterin molybdenumtransferase MoeA	117	147	78	114
ACINB_49260	GDY39035.1		serine/threonine protein kinase	79	236	27	114
ACINB_07930	GDY34901.1		UPF0301 protein	120	181	40	113.667
ACINB_49550	GDY39064.1	pmbA	peptidase C69	88	164	89	113.667
ACINB_01640	GDY34271.1		ABC transporter substrate-binding protein	78	185	77	113.333
ACINB_17320	GDY35840.1		hypothetical protein	140	135	65	113.333
ACINB_29640	GDY37072.1		acetyl-CoA acetyltransferase	82	184	74	113.333
ACINB_05710	GDY34679.1		hypothetical protein	184	125	30	113
ACINB_19020	GDY36010.1	msrQ	protein-methionine-sulfoxide reductase heme-binding subunit MsrQ	105	157	77	113
ACINB_27120	GDY36820.1	rep	ATP-dependent DNA helicase Rep	130	159	50	113
ACINB_32430	GDY37351.1		nitrate reductase	102	166	71	113
ACINB_32880	GDY37396.1	ilvH	acetolactate synthase small subunit	187	102	50	113
ACINB_43010	GDY38409.1	creD	cell envelope integrity protein CreD	38	237	64	113
ACINB_44450	GDY38553.1	gshB	glutathione synthetase	113	162	64	113
ACINB_12550	GDY35363.1	dedA	membrane protein	77	207	54	112.667
ACINB_27590	GDY36867.1		GntR family transcriptional regulator	143	141	54	112.667
ACINB_02840	GDY34392.1		cell division protein ZipA	113	170	53	112
ACINB_20480	GDY36156.1		glutamate/aspartate transporter permease GltK	76	186	74	112
ACINB_39770	GDY38085.1		serine/threonine protein kinase	114	168	54	112
ACINB_47770	GDY38885.1		ring-hydroxylating dioxygenase subunit beta	46	278	12	112
ACINB_06010	GDY34709.1		cyclohexadienyl dehydratase	47	236	52	111.667
ACINB_09810	GDY35089.1	ribF	riboflavin biosynthesis protein	100	186	49	111.667
ACINB_21380	GDY36246.1	fabA	3-hydroxydecanoyl-[acyl-carrier-protein] dehydratase	74	126	135	111.667
ACINB_24080	GDY36516.1		acetoacetyl-CoA synthetase	66	206	63	111.667
ACINB_26740	GDY36782.1		hypothetical protein	93	149	93	111.667
ACINB_32500	GDY37358.1	paaH	3-hydroxyacyl-CoA dehydrogenase	76	189	70	111.667
ACINB_33420	GDY37450.1	coaD	phosphopantetheine adenylyltransferase	106	115	114	111.667
ACINB_42140	GDY38322.1		membrane protein	230	82	23	111.667
ACINB_04770	GDY34585.1		iron-sulfur cluster assembly protein IscA	149	125	59	111
ACINB_06420	GDY34750.1		hypothetical protein	54	229	50	111
ACINB_25400	GDY36648.1		radical SAM protein	91	185	57	111
ACINB_46440	GDY38752.1		hemolysin secretion protein D	99	208	26	111
ACINB_04760	GDY34584.1	hscB	co-chaperone protein HscB	119	132	81	110.667
ACINB_30520	GDY37160.1	upp	uracil phosphoribosyltransferase	66	169	97	110.667
ACINB_34970	GDY37605.1	folP	dihydropteroate synthase	143	96	93	110.667
ACINB_35100	GDY37618.1	lpxA	acyl-[acyl-carrier-protein]--UDP-N-acetylglucosam ine O-acyltransferase	119	151	62	110.667
ACINB_17820	GDY35890.1	ubiB	putative protein kinase UbiB	114	167	50	110.333
ACINB_40730	GDY38181.1		ribonucleotide reductase	128	131	72	110.333
ACINB_41080	GDY38216.1		two-component system response regulator	107	149	75	110.333
ACINB_43470	GDY38455.1		membrane protein	193	106	32	110.333
ACINB_03280	GDY34436.1		LAO/AO transport system kinase	44	257	29	110
ACINB_33060	GDY37414.1	nadB	L-aspartate oxidase	72	178	80	110
ACINB_39920	GDY38100.1		hypothetical protein	75	185	70	110
ACINB_43530	GDY38461.1		hypothetical protein	49	140	140	109.667
ACINB_12020	GDY35310.1		hypothetical protein	35	232	61	109.333
ACINB_25780	GDY36686.1	rpoN	RNA polymerase sigma-54 factor	128	140	60	109.333
ACINB_28200	GDY36928.1	cheB1	chemotaxis response regulator protein-glutamate methylesterase 1	127	101	100	109.333
ACINB_09380	GDY35046.1		hypothetical protein	89	167	71	109
ACINB_48620	GDY38971.1		GntR family transcriptional regulator	166	129	32	109
ACINB_14040	GDY35512.1		hypothetical protein	89	171	66	108.667
ACINB_17370	GDY35845.1	greB	transcription elongation factor GreB	98	132	96	108.667
ACINB_34270	GDY37535.1	hppA	K(+)-insensitive pyrophosphate-energized proton pump	73	159	94	108.667
ACINB_34820	GDY37590.1	pstB	phosphate import ATP-binding protein PstB	130	94	102	108.667
ACINB_25150	GDY36623.1		hypothetical protein	60	219	46	108.333
ACINB_34830	GDY37591.1	pstA	phosphate transport system permease protein PstA	164	100	61	108.333
ACINB_07120	GDY34820.1		DSBA oxidoreductase	103	128	93	108
ACINB_30640	GDY37172.1		hypothetical protein	113	166	45	108
ACINB_15230	GDY35631.1	glnQ	ABC transporter ATP-binding protein	58	227	38	107.667
ACINB_18450	GDY35953.1		peptidase M23	83	147	93	107.667
ACINB_19660	GDY36074.1		binding-protein-dependent permease	96	174	53	107.667
ACINB_35010	GDY37609.1		hypothetical protein	124	124	75	107.667
ACINB_04370	GDY34545.1		aculeacin A acylase	38	204	80	107.333
ACINB_05300	GDY34638.1	trmB	tRNA (guanine-N(7)-)-methyltransferase	85	125	112	107.333
ACINB_08850	GDY34993.1		DNA helicase	92	172	58	107.333
ACINB_12840	GDY35392.1		FKBP-type peptidyl-prolyl cis-trans isomerase	76	127	119	107.333
ACINB_12970	GDY35405.1		methyl-accepting chemotaxis protein	80	166	76	107.333
ACINB_22800	GDY36388.1		hypothetical protein	74	160	88	107.333
ACINB_28780	GDY36986.1	glmS	glutamine--fructose-6-phosphate aminotransferase [isomerizing]	111	152	59	107.333
ACINB_45120	GDY38620.1		membrane protein	64	192	66	107.333
ACINB_49330	GDY39042.1		hypothetical protein	87	213	22	107.333
ACINB_49960	GDY39105.1		hypothetical protein	59	210	53	107.333
ACINB_28650	GDY36973.1		3-hydroxyacyl-CoA dehydrogenase	32	256	33	107
ACINB_00710	GDY34178.1	pheC	cyclohexadienyl dehydratase	83	156	81	106.667
ACINB_03200	GDY34428.1		HD family phosphohydrolase	126	142	52	106.667
ACINB_26310	GDY36739.1		cyclic di-GMP phosphodiesterase	80	170	70	106.667
ACINB_38880	GDY37996.1		ABC transporter substrate-binding protein	227	63	30	106.667
ACINB_39510	GDY38059.1	amn	AMP nucleosidase	98	152	70	106.667
ACINB_46840	GDY38792.1		sigma-54-dependent Fis family transcriptional regulator	75	179	66	106.667
ACINB_47230	GDY38831.1		hypothetical protein	62	223	35	106.667
ACINB_26410	GDY36749.1		ABC transporter ATP-binding protein	60	173	86	106.333
ACINB_40670	GDY38175.1		hypothetical protein	153	140	26	106.333
ACINB_18790	GDY35987.1		ABC transporter ATP-binding subunit	113	129	76	106
ACINB_44760	GDY38584.1		MFS transporter	98	182	38	106
ACINB_18750	GDY35983.1	hisG	ATP phosphoribosyltransferase	92	157	68	105.667
ACINB_20430	GDY36151.1	pyrC	dihydroorotase	113	128	76	105.667
ACINB_27860	GDY36894.1	rfbC-2	dTDP-4-dehydrorhamnose 3,5-epimerase	146	140	31	105.667
ACINB_01080	GDY34215.1		hypothetical protein	79	172	65	105.333
ACINB_33050	GDY37413.1	scpA	segregation and condensation protein A	102	171	43	105.333
ACINB_34800	GDY37588.1	phoB	DNA-binding response regulator	114	85	117	105.333
ACINB_06530	GDY34761.1	gshA_1	glutamate--cysteine ligase	86	179	50	105
ACINB_16900	GDY35798.1		FAD-linked oxidase	36	250	29	105
ACINB_44730	GDY38581.1	hprK	HPr kinase/phosphorylase	126	143	46	105
ACINB_01040	GDY34211.1		hypothetical protein	54	159	101	104.667
ACINB_13660	GDY35474.1		NADH oxidoreductase	20	208	86	104.667
ACINB_44940	GDY38602.1	pntB	NAD(P) transhydrogenase subunit beta	45	179	90	104.667
ACINB_01270	GDY34234.1		glyoxalase	171	95	47	104.333
ACINB_29280	GDY37036.1		lipoprotein	40	151	122	104.333
ACINB_31950	GDY37303.1		hypothetical protein	76	227	10	104.333
ACINB_34470	GDY37555.1		aldehyde dehydrogenase	98	167	48	104.333
ACINB_47390	GDY38847.1		hypothetical protein	67	165	81	104.333
ACINB_12500	GDY35358.1		alpha/beta hydrolase	78	185	49	104
ACINB_21100	GDY36218.1		hypothetical protein	88	163	61	104
ACINB_35390	GDY37647.1		hypothetical protein	99	187	25	103.667
ACINB_45020	GDY38610.1		undecaprenyl-diphosphatase	96	136	79	103.667
ACINB_08410	GDY34949.1		thiolase	52	145	113	103.333
ACINB_14190	GDY35527.1		biopolymer transporter ExbD	138	105	67	103.333
ACINB_32530	GDY37361.1		aminoglycoside phosphotransferase	36	186	88	103.333
ACINB_41010	GDY38209.1	pilT-2	twitching motility protein PilT	109	139	62	103.333
ACINB_05500	GDY34658.1	gabG	NAD-dependent succinate-semialdehyde dehydrogenase	72	155	82	103
ACINB_08970	GDY35005.1		hypothetical protein	92	150	67	103
ACINB_38240	GDY37932.1		ATP-dependent protease	94	167	48	103
ACINB_26920	GDY36800.1		MFS transporter	109	144	55	102.667
ACINB_30480	GDY37156.1		ATP-binding protein	87	155	66	102.667
ACINB_15130	GDY35621.1		hypothetical protein	97	168	42	102.333
ACINB_21270	GDY36235.1		hypothetical protein	65	182	60	102.333
ACINB_28720	GDY36980.1		acyl-CoA dehydrogenase	92	120	95	102.333
ACINB_30450	GDY37153.1	hemF	oxygen-dependent coproporphyrinogen-III oxidase	116	119	72	102.333
ACINB_34140	GDY37522.1		hypothetical protein	78	99	130	102.333
ACINB_43920	GDY38500.1	fdhB	formate dehydrogenase iron-sulfur subunit	72	112	123	102.333
ACINB_07860	GDY34894.1	pilG	response regulator	124	111	71	102
ACINB_35030	GDY37611.1	greA	transcription elongation factor GreA	95	107	104	102
ACINB_03720	GDY34480.1		hypothetical protein	82	152	71	101.667
ACINB_31490	GDY37257.1		hypothetical protein	64	109	132	101.667
ACINB_42370	GDY38345.1		CoA-transferase	111	126	68	101.667
ACINB_20790	GDY36187.1	mccB	acetyl-CoA carboxylase carboxyltransferase subunit	93	165	46	101.333
ACINB_03060	GDY34414.1		hypothetical protein	56	203	43	100.667
ACINB_08340	GDY34942.1		membrane protein	85	152	65	100.667
ACINB_37890	GDY37897.1	murI	glutamate racemase	111	139	51	100.333
ACINB_40640	GDY38172.1		fumarylacetoacetate (FAA) hydrolase	157	90	54	100.333
ACINB_43070	GDY38415.1		hypothetical protein	110	159	32	100.333
ACINB_00330	GDY34140.1		peptidase	76	119	105	100
ACINB_04940	GDY34602.1	dauA	FAD-dependent catabolic D-arginine dehydrogenase DauA	74	168	58	100
ACINB_39760	GDY38084.1		metallophosphoesterase	85	128	87	100
ACINB_41120	GDY38220.1		hypothetical protein	63	168	69	100
ACINB_15430	GDY35651.1	msrB1	peptide methionine sulfoxide reductase MsrB 1	110	115	74	99.6667
ACINB_24820	GDY36590.1	gidB	ribosomal RNA small subunit methyltransferase G	113	111	75	99.6667
ACINB_33470	GDY37455.1		hypothetical protein	92	153	54	99.6667
ACINB_35300	GDY37638.1		hypothetical protein	95	154	50	99.6667
ACINB_07230	GDY34831.1		hypothetical protein	140	110	48	99.3333
ACINB_22330	GDY36341.1		hypothetical protein	92	180	26	99.3333
ACINB_34600	GDY37568.1		hypothetical protein	110	136	52	99.3333
ACINB_39320	GDY38040.1		alanine racemase	70	157	71	99.3333
ACINB_46410	GDY38749.1		glutathione peroxidase	103	125	70	99.3333
ACINB_24350	GDY36543.1		polar amino acid ABC transporter permease	32	242	23	99
ACINB_26780	GDY36786.1		sulfite oxidase	126	133	38	99
ACINB_44290	GDY38537.1		phosphatase	117	131	48	98.6667
ACINB_07500	GDY34858.1		hypothetical protein	113	135	47	98.3333
ACINB_20170	GDY36125.1		signal peptidase I	77	160	58	98.3333
ACINB_20770	GDY36185.1		acyl-CoA dehydrogenase	45	198	52	98.3333
ACINB_22700	GDY36378.1	dadX	alanine racemase	73	161	61	98.3333
ACINB_02770	GDY34385.1	acnM	Fe/S-dependent 2-methylisocitrate dehydratase AcnD	25	239	30	98
ACINB_25810	GDY36689.1		RNA methyltransferase	56	169	69	98
ACINB_30140	GDY37122.1	lexA	LexA repressor	54	204	36	98
ACINB_30230	GDY37131.1		hypothetical protein	63	119	112	98
ACINB_37150	GDY37823.1		ABC transporter permease	37	231	26	98
ACINB_00360	GDY34143.1		hypothetical protein	97	106	90	97.6667
ACINB_12490	GDY35357.1		hypothetical protein	31	168	94	97.6667
ACINB_05280	GDY34636.1		hypothetical protein	77	138	77	97.3333
ACINB_12430	GDY35351.1		permease	33	213	46	97.3333
ACINB_20700	GDY36178.1	fadA	acetyl-CoA acetyltransferase	30	242	20	97.3333
ACINB_06580	GDY34766.1	nrdR	transcriptional repressor NrdR	116	129	46	97
ACINB_21180	GDY36226.1		hypothetical protein	115	107	69	97
ACINB_43560	GDY38464.1		copper resistance-related lipoprotein	83	116	92	97
ACINB_21140	GDY36222.1		hypothetical protein	90	131	69	96.6667
ACINB_30620	GDY37170.1		multidrug ABC transporter ATP-binding protein	94	158	38	96.6667
ACINB_37630	GDY37871.1		malonyl-CoA synthetase	61	148	81	96.6667
ACINB_41670	GDY38275.1	cysU	sulfate ABC transporter permease subunit CysT	58	77	155	96.6667
ACINB_44800	GDY38588.1	purE	N5-carboxyaminoimidazole ribonucleotide mutase	74	128	88	96.6667
ACINB_19940	GDY36102.1	ftsZ	cell division protein FtsZ	60	183	46	96.3333
ACINB_01100	GDY34217.1		membrane protein	78	146	64	96
ACINB_10750	GDY35183.1		hypothetical protein	98	144	46	96
ACINB_15390	GDY35647.1		hypothetical protein	66	147	75	96
ACINB_19840	GDY36092.1		hypothetical protein	78	172	38	96
ACINB_13330	GDY35441.1		paraslipin	108	136	43	95.6667
ACINB_17830	GDY35891.1		hypothetical protein	94	122	71	95.6667
ACINB_44950	GDY38603.1	pntA	NAD(P) transhydrogenase subunit alpha	64	161	62	95.6667
ACINB_01900	GDY34297.1	feoB	ferrous iron transporter B	78	148	60	95.3333
ACINB_04960	GDY34604.1		ABC transporter substrate-binding protein	40	217	29	95.3333
ACINB_33560	GDY37464.1		hypothetical protein	70	166	50	95.3333
ACINB_43330	GDY38441.1	pyrE	orotate phosphoribosyltransferase	108	102	75	95
ACINB_00820	GDY34189.1		carbon monoxide dehydrogenase	30	94	160	94.6667
ACINB_11610	GDY35269.1	trpA	tryptophan synthase alpha chain	91	121	72	94.6667
ACINB_23660	GDY36474.1	recQ	ATP-dependent DNA helicase RecQ	76	160	48	94.6667
ACINB_44500	GDY38558.1	trkA	Trk system potassium transport protein TrkA	84	148	52	94.6667
ACINB_03260	GDY34434.1		GntR family transcriptional regulator	44	214	25	94.3333
ACINB_29070	GDY37015.1		dehydrogenase	34	181	68	94.3333
ACINB_33290	GDY37437.1		hypothetical protein	75	129	79	94.3333
ACINB_01410	GDY34248.1		CoA transferase	30	210	42	94
ACINB_13360	GDY35444.1		fasciclin	94	158	30	94
ACINB_28820	GDY36990.1	glmU	bifunctional protein GlmU	72	144	66	94
ACINB_32330	GDY37341.1		UPF0721 transmembrane protein	48	101	133	94
ACINB_46160	GDY38724.1	moaC	cyclic pyranopterin monophosphate synthase accessory protein	67	133	82	94
ACINB_48880	GDY38997.1		hypothetical protein	76	134	72	94
ACINB_04050	GDY34513.1		hypothetical protein	37	220	24	93.6667
ACINB_08870	GDY34995.1		hypothetical protein	99	132	50	93.6667
ACINB_09080	GDY35016.1		UPF0016 family membrane protein	99	108	74	93.6667
ACINB_29020	GDY37010.1	rlmJ	ribosomal RNA large subunit methyltransferase J	71	144	66	93.6667
ACINB_17990	GDY35907.1	prmC	release factor glutamine methyltransferase	88	145	47	93.3333
ACINB_18970	GDY36005.1	pilN	pilus assembly protein PilN	123	100	57	93.3333
ACINB_19930	GDY36101.1		methyl-accepting chemotaxis protein	61	153	66	93.3333
ACINB_27170	GDY36825.1	priA	primosomal protein N'	70	169	41	93.3333
ACINB_32580	GDY37366.1		penicillin amidase	90	142	48	93.3333
ACINB_03540	GDY34462.1		lactoylglutathione lyase	99	102	78	93
ACINB_04910	GDY34599.1		hypothetical protein	122	100	57	93
ACINB_12450	GDY35353.1		LuxR family transcriptional regulator	123	109	47	93
ACINB_17310	GDY35839.1		hypothetical protein	101	134	44	93
ACINB_30930	GDY37201.1		AI-2E family transporter	61	146	72	93
ACINB_39440	GDY38052.1		transporter	66	139	74	93
ACINB_49580	GDY39067.1	cysE	serine acetyltransferase	118	109	52	93
ACINB_05210	GDY34629.1		hypothetical protein	67	150	61	92.6667
ACINB_38570	GDY37965.1		ABC transporter substrate-binding protein	50	126	102	92.6667
ACINB_04100	GDY34518.1		isochorismatase	63	174	40	92.3333
ACINB_09320	GDY35040.1		branched-chain amino acid ABC transporter substrate-binding protein	18	167	92	92.3333
ACINB_44720	GDY38580.1	fur	transcriptional repressor	96	108	73	92.3333
ACINB_07220	GDY34830.1		hypothetical protein	116	117	43	92
ACINB_14870	GDY35595.1		hypothetical protein	97	125	54	92
ACINB_15170	GDY35625.1		histidine utilization repressor	69	183	24	92
ACINB_30700	GDY37178.1		hypothetical protein	68	136	72	92
ACINB_45050	GDY38613.1		Xaa-Pro aminopeptidase	82	144	50	92
ACINB_26060	GDY36714.1		hypothetical protein	70	159	46	91.6667
ACINB_34450	GDY37553.1		membrane protein	96	138	41	91.6667
ACINB_35400	GDY37648.1		hypothetical protein	85	145	45	91.6667
ACINB_03070	GDY34415.1	dusA	tRNA-dihydrouridine(20/20a) synthase	70	147	57	91.3333
ACINB_17170	GDY35825.1	ureA	urease subunit gamma	72	139	63	91.3333
ACINB_21480	GDY36256.1	phhA	phenylalanine 4-monooxygenase	99	123	52	91.3333
ACINB_34250	GDY37533.1		cobalt transporter	111	105	58	91.3333
ACINB_44970	GDY38605.1		hypothetical protein	60	144	70	91.3333
ACINB_47370	GDY38845.1	hasD	transporter HasD	57	163	54	91.3333
ACINB_18150	GDY35923.1	hsdR	DEAD/DEAH box helicase	79	156	38	91
ACINB_19610	GDY36069.1		iron ABC transporter substrate-binding protein	54	125	94	91
ACINB_23600	GDY36468.1		U32 family peptidase	61	168	44	91
ACINB_02810	GDY34389.1		hypothetical protein	59	177	36	90.6667
ACINB_11170	GDY35225.1	rluC	pseudouridine synthase	50	158	64	90.6667
ACINB_39560	GDY38064.1	purT	phosphoribosylglycinamide formyltransferase 2	64	120	88	90.6667
ACINB_19000	GDY36008.1	cyaY	protein CyaY	123	104	44	90.3333
ACINB_48570	GDY38966.1		hypothetical protein	68	187	16	90.3333
ACINB_02850	GDY34393.1	ligA	DNA ligase	82	152	36	90
ACINB_10520	GDY35160.1	thrB	homoserine kinase	75	147	48	90
ACINB_33300	GDY37438.1		DNA-binding response regulator	94	130	46	90
ACINB_42200	GDY38328.1		short-chain dehydrogenase/reductase	76	142	52	90
ACINB_43270	GDY38435.1		rod shape-determining protein MreC	87	126	57	90
ACINB_46190	GDY38727.1		hypothetical protein	54	110	106	90
ACINB_07510	GDY34859.1		sugar kinase	70	138	61	89.6667
ACINB_08720	GDY34980.1	ctaB	protoheme IX farnesyltransferase	100	117	52	89.6667
ACINB_15110	GDY35619.1		hypothetical protein	151	106	12	89.6667
ACINB_17150	GDY35823.1		DNA-binding response regulator	64	181	24	89.6667
ACINB_20680	GDY36176.1		hypothetical protein	74	100	95	89.6667
ACINB_26640	GDY36772.1	iscR_2	Fe-S cluster assembly transcriptional regulator IscR	123	87	59	89.6667
ACINB_30860	GDY37194.1		ATP-dependent helicase	44	163	62	89.6667
ACINB_41780	GDY38286.1	argA	amino-acid acetyltransferase	62	162	45	89.6667
ACINB_01670	GDY34274.1		hypothetical protein	48	165	55	89.3333
ACINB_01810	GDY34288.1		hypothetical protein	118	122	28	89.3333
ACINB_19230	GDY36031.1	dht	D-hydantoinase/dihydropyrimidinase	42	176	50	89.3333
ACINB_20370	GDY36145.1	amaA	N-acyl-L-amino acid amidohydrolase	68	136	64	89.3333
ACINB_23840	GDY36492.1		chromosome replication initiation inhibitor	62	146	60	89.3333
ACINB_32470	GDY37355.1	thiG	thiazole synthase	86	129	53	89.3333
ACINB_46690	GDY38777.1	fmt	methionyl-tRNA formyltransferase	55	174	39	89.3333
ACINB_13860	GDY35494.1		cytochrome c	62	161	44	89
ACINB_04870	GDY34595.1		GGDEF domain-containing protein	42	184	40	88.6667
ACINB_15560	GDY35664.1		hypothetical protein	59	166	41	88.6667
ACINB_17500	GDY35858.1	pth	peptidyl-tRNA hydrolase	72	117	77	88.6667
ACINB_19220	GDY36030.1		Zn-dependent hydrolase	38	193	35	88.6667
ACINB_23300	GDY36438.1		gluconate 5-dehydrogenase	26	178	62	88.6667
ACINB_25420	GDY36650.1		TetR family transcriptional regulator	101	132	33	88.6667
ACINB_42880	GDY38396.1		ferredoxin	64	127	75	88.6667
ACINB_43950	GDY38503.1		hypothetical protein	40	126	100	88.6667
ACINB_43980	GDY38506.1		inner membrane transport permease	71	154	41	88.6667
ACINB_07730	GDY34881.1		Fe-S protein	90	119	56	88.3333
ACINB_39780	GDY38086.1		hypothetical protein	53	166	46	88.3333
ACINB_41870	GDY38295.1		hypothetical protein	60	169	36	88.3333
ACINB_12290	GDY35337.1	nuoK	NADH-quinone oxidoreductase subunit K	93	139	32	88
ACINB_34000	GDY37508.1		heavy metal transporter	47	118	99	88
ACINB_39710	GDY38079.1	hbdA	3-hydroxybutyryl-CoA dehydrogenase	72	114	78	88
ACINB_40540	GDY38162.1		acetylornithine deacetylase	67	147	50	88
ACINB_49560	GDY39065.1		hypothetical protein	90	130	44	88
ACINB_02860	GDY34394.1		penicillin-binding protein 1A	67	164	32	87.6667
ACINB_07850	GDY34893.1		hydroxymethylpyrimidine/phosphomethylpyrimidine kinase	85	129	49	87.6667
ACINB_12710	GDY35379.1		gamma carbonic anhydrase family protein	91	88	84	87.6667
ACINB_15120	GDY35620.1		DNA-binding response regulator	112	113	38	87.6667
ACINB_41750	GDY38283.1		hypothetical protein	52	149	62	87.6667
ACINB_46170	GDY38725.1		hypothetical protein	82	155	26	87.6667
ACINB_48990	GDY39008.1	tgpA	protein-glutamine gamma-glutamyltransferase	59	184	20	87.6667
ACINB_00200	GDY34127.1		exodeoxyribonuclease III	71	116	75	87.3333
ACINB_01720	GDY34279.1		hypothetical protein	52	155	55	87.3333
ACINB_14570	GDY35565.1	murB	UDP-N-acetylenolpyruvoylglucosamine reductase	78	146	38	87.3333
ACINB_26790	GDY36787.1		cytochrome c	99	108	55	87.3333
ACINB_16200	GDY35728.1	guaD	guanine deaminase	79	146	36	87
ACINB_28950	GDY37003.1	anmK	anhydro-N-acetylmuramic acid kinase	84	138	39	87
ACINB_40930	GDY38201.1		pyruvate carboxylase	46	197	18	87
ACINB_43420	GDY38450.1		hypothetical protein	76	141	44	87
ACINB_01440	GDY34251.1		hypothetical protein	64	115	81	86.6667
ACINB_43850	GDY38493.1		formate dehydrogenase subunit alpha	60	159	41	86.6667
ACINB_12730	GDY35381.1		hypothetical protein	183	68	8	86.3333
ACINB_20800	GDY36188.1	atuB	citronellol catabolism dehydrogenase	77	154	28	86.3333
ACINB_21120	GDY36220.1		hypothetical protein	103	86	70	86.3333
ACINB_26420	GDY36750.1		ABC transporter permease	66	111	82	86.3333
ACINB_30810	GDY37189.1		murein transglycosylase	68	148	43	86.3333
ACINB_33350	GDY37443.1		sulfurtransferase	86	77	96	86.3333
ACINB_44790	GDY38587.1		co-chaperone YbbN	67	124	68	86.3333
ACINB_01370	GDY34244.1		hypothetical protein	89	112	57	86
ACINB_01610	GDY34268.1	ascD	CDP-6-deoxy-L-threo-D-glycero-4-hexulose-3-dehydrase reductase	74	133	51	86
ACINB_09000	GDY35008.1		hypothetical protein	46	176	36	86
ACINB_12340	GDY35342.1		hypothetical protein	118	112	28	86
ACINB_18520	GDY35960.1	mscL	large-conductance mechanosensitive channel	68	124	66	86
ACINB_31780	GDY37286.1		hypothetical protein	60	140	58	86
ACINB_48540	GDY38963.1		two-component sensor histidine kinase	92	131	35	86
ACINB_20250	GDY36133.1		hypothetical protein	46	173	38	85.6667
ACINB_20690	GDY36177.1		acyl-CoA dehydrogenase	32	187	38	85.6667
ACINB_25470	GDY36655.1		homoserine dehydrogenase	125	104	28	85.6667
ACINB_29400	GDY37048.1		biotin carboxylase	38	159	60	85.6667
ACINB_00370	GDY34144.1		hypothetical protein	46	142	68	85.3333
ACINB_04740	GDY34582.1	fdx	ferredoxin, 2Fe-2S type, ISC system	87	102	67	85.3333
ACINB_25700	GDY36678.1	dctA	C4-dicarboxylate transport protein	67	107	82	85.3333
ACINB_26090	GDY36717.1		hypothetical protein	81	142	33	85.3333
ACINB_08940	GDY35002.1		hypothetical protein	44	122	89	85
ACINB_21680	GDY36276.1		hypothetical protein	80	131	44	85
ACINB_27530	GDY36861.1		phenazine biosynthesis protein PhzF	85	140	30	85
ACINB_06490	GDY34757.1		hypothetical protein	41	171	42	84.6667
ACINB_23120	GDY36420.1		aldehyde dehydrogenase	28	218	8	84.6667
ACINB_34550	GDY37563.1	mobA	molybdenum cofactor guanylyltransferase	78	128	48	84.6667
ACINB_49100	GDY39019.1	tsaD	tRNA N6-adenosine threonylcarbamoyltransferase	78	126	50	84.6667
ACINB_06900	GDY34798.1		hypothetical protein	36	171	46	84.3333
ACINB_14940	GDY35602.1		monovalent cation/H+ antiporter subunit A	44	167	42	84.3333
ACINB_15510	GDY35659.1		hypothetical protein	22	177	54	84.3333
ACINB_19130	GDY36021.1		hemerythrin	62	141	50	84.3333
ACINB_31900	GDY37298.1		folate-binding protein YgfZ	102	111	40	84.3333
ACINB_32730	GDY37381.1		outer membrane protein	110	83	60	84.3333
ACINB_34230	GDY37531.1		hypothetical protein	95	93	65	84.3333
ACINB_34720	GDY37580.1		double-strand break repair helicase AddA	36	195	22	84.3333
ACINB_48430	GDY38952.1	aspB	aminotransferase	67	120	66	84.3333
ACINB_01800	GDY34287.1		hypothetical protein	63	122	67	84
ACINB_11630	GDY35271.1	trpF	N-(5'-phosphoribosyl)anthranilate isomerase	78	153	21	84
ACINB_14760	GDY35584.1		sodium:proton antiporter	90	86	76	84
ACINB_19750	GDY36083.1	ilvA	L-threonine dehydratase	75	136	41	84
ACINB_41640	GDY38272.1		hypothetical protein	97	95	60	84
ACINB_11980	GDY35306.1		hypothetical protein	123	80	48	83.6667
ACINB_13050	GDY35413.1		MexE family multidrug efflux RND transporter periplasmic adaptor subunit	41	121	89	83.6667
ACINB_14960	GDY35604.1	lapB	lipopolysaccharide assembly protein B	44	150	57	83.6667
ACINB_21950	GDY36303.1		hypothetical protein	66	129	56	83.6667
ACINB_23310	GDY36439.1		acyl-CoA dehydrogenase	22	183	46	83.6667
ACINB_39340	GDY38042.1		hypothetical protein	63	126	62	83.6667
ACINB_45710	GDY38679.1		hypothetical protein	50	159	42	83.6667
ACINB_49230	GDY39032.1	gntR	GntR family transcriptional regulator	122	93	36	83.6667
ACINB_03770	GDY34485.1	msrA_1	peptide methionine sulfoxide reductase MsrA	77	124	49	83.3333
ACINB_18850	GDY35993.1		ABC transporter ATP-binding protein	96	98	56	83.3333
ACINB_28690	GDY36977.1	livM_2	branched-chain amino acid ABC transporter permease	56	136	58	83.3333
ACINB_35170	GDY37625.1		phosphatidate cytidylyltransferase	75	115	60	83.3333
ACINB_39630	GDY38071.1	nrtA	nitrate ABC transporter substrate-binding protein	56	169	25	83.3333
ACINB_41600	GDY38268.1		LysR family transcriptional regulator	64	126	60	83.3333
ACINB_49240	GDY39033.1		aerotaxis sensor receptor	89	115	46	83.3333
ACINB_07960	GDY34904.1	pyrB	aspartate carbamoyltransferase	54	113	82	83
ACINB_09510	GDY35059.1		lipoprotein releasing system protein	71	132	46	83
ACINB_13870	GDY35495.1		cytochrome c	50	135	64	83
ACINB_14130	GDY35521.1		hypothetical protein	60	137	52	83
ACINB_17770	GDY35885.1		hypothetical protein	77	121	51	83
ACINB_29340	GDY37042.1	hmgcL	hydroxymethylglutaryl-CoA lyase	38	133	78	83
ACINB_45190	GDY38627.1		hypothetical protein	28	105	116	83
ACINB_10000	GDY35108.1		GntR family transcriptional regulator	48	152	48	82.6667
ACINB_13040	GDY35412.1		esterase	114	102	32	82.6667
ACINB_15060	GDY35614.1	ubiG	ubiquinone biosynthesis O-methyltransferase	75	105	68	82.6667
ACINB_15070	GDY35615.1		phosphatase	68	121	59	82.6667
ACINB_35720	GDY37680.1		hypothetical protein	52	176	20	82.6667
ACINB_45410	GDY38649.1		hypothetical protein	43	153	52	82.6667
ACINB_05270	GDY34635.1		LysR family transcriptional regulator	52	134	61	82.3333
ACINB_09780	GDY35086.1		hypothetical protein	62	133	52	82.3333
ACINB_14010	GDY35509.1	smpB	ssrA-binding protein	96	103	48	82.3333
ACINB_15240	GDY35632.1		phytanoyl-CoA dioxygenase	77	154	16	82.3333
ACINB_28430	GDY36951.1		hypothetical protein	115	105	27	82.3333
ACINB_28980	GDY37006.1		hypothetical protein	60	129	58	82.3333
ACINB_37810	GDY37889.1		UPF0114 protein	66	131	50	82.3333
ACINB_40550	GDY38163.1		lipoprotein	97	113	37	82.3333
ACINB_41020	GDY38210.1		oxidoreductase	62	104	81	82.3333
ACINB_08540	GDY34962.1	kefC	glutathione-regulated potassium-efflux system protein KefC	65	145	36	82
ACINB_06700	GDY34778.1		D-2-hydroxyacid dehydrogenase	38	153	54	81.6667
ACINB_11900	GDY35298.1	moeA_1	molybdopterin molybdenumtransferase MoeA	65	135	45	81.6667
ACINB_12090	GDY35317.1	ribD	riboflavin biosynthesis protein RibD	90	113	42	81.6667
ACINB_16290	GDY35737.1		ABC transporter	63	147	35	81.6667
ACINB_12040	GDY35312.1		hypothetical protein	55	132	57	81.3333
ACINB_22080	GDY36316.1	czcA_1	cation transporter	46	134	64	81.3333
ACINB_33380	GDY37446.1	gpsA	glycerol-3-phosphate dehydrogenase [NAD(P)+]	77	126	41	81.3333
ACINB_33530	GDY37461.1		hypothetical protein	67	153	24	81.3333
ACINB_36550	GDY37763.1	phaR	polyhydroxyalkanoate synthesis repressor PhaR	56	113	75	81.3333
ACINB_39310	GDY38039.1		phosphoglycerate mutase	63	120	61	81.3333
ACINB_42160	GDY38324.1		C4-dicarboxylate ABC transporter substrate-binding protein	133	78	33	81.3333
ACINB_16030	GDY35711.1		hypothetical protein	163	48	32	81
ACINB_17950	GDY35903.1		hypothetical protein	48	130	65	81
ACINB_25860	GDY36694.1		hypothetical protein	66	112	65	81
ACINB_28630	GDY36971.1		alpha-methylacyl-CoA racemase	28	189	26	81
ACINB_28730	GDY36981.1		TetR family transcriptional regulator	90	104	49	81
ACINB_35600	GDY37668.1		nuclease	83	110	50	81
ACINB_03690	GDY34477.1		hypothetical protein	78	119	45	80.6667
ACINB_07610	GDY34869.1		hypothetical protein	43	155	44	80.6667
ACINB_18370	GDY35945.1	pilD	type 4 prepilin-like proteins leader peptide-processing enzyme	115	87	40	80.6667
ACINB_26710	GDY36779.1		siderophore receptor protein	68	136	38	80.6667
ACINB_33000	GDY37408.1		methyl-accepting chemotaxis protein	86	126	30	80.6667
ACINB_11400	GDY35248.1		hypothetical protein	105	96	40	80.3333
ACINB_20590	GDY36167.1		acyl-CoA thioesterase	56	104	81	80.3333
ACINB_23420	GDY36450.1		lipoprotein	87	95	59	80.3333
ACINB_35510	GDY37659.1		methyl-accepting chemotaxis protein	67	126	48	80.3333
ACINB_49830	GDY39092.1		ABC transporter	64	139	38	80.3333
ACINB_49870	GDY39096.1		phosphoenolpyruvate-protein phosphotransferase	74	147	20	80.3333
ACINB_05670	GDY34675.1		hypothetical protein	75	131	34	80
ACINB_08080	GDY34916.1		aldehyde dehydrogenase	36	148	56	80
ACINB_17190	GDY35827.1	ureB	urease subunit beta	39	171	30	80
ACINB_49010	GDY39010.1		branched-chain amino acid ABC transporter substrate-binding protein	71	107	62	80
ACINB_15460	GDY35654.1		carboxylic ester hydrolase	74	121	44	79.6667
ACINB_19180	GDY36026.1		NAD+ synthase	88	119	32	79.6667
ACINB_19210	GDY36029.1		methyl-accepting chemotaxis protein	52	115	72	79.6667
ACINB_32450	GDY37353.1	thiO	thiamine biosynthesis oxidoreductase ThiO	80	127	32	79.6667
ACINB_40920	GDY38200.1		class V aminotransferase	48	121	70	79.6667
ACINB_01430	GDY34250.1	tsr_1	methyl-accepting chemotaxis protein I	49	112	77	79.3333
ACINB_09730	GDY35081.1	qor-1	quinone oxidoreductase	66	126	46	79.3333
ACINB_11430	GDY35251.1	pdxJ	pyridoxine 5'-phosphate synthase	70	109	59	79.3333
ACINB_11840	GDY35292.1		hypothetical protein	59	118	61	79.3333
ACINB_04180	GDY34526.1		hypothetical protein	100	95	42	79
ACINB_21390	GDY36247.1	cutE	apolipoprotein N-acyltransferase	47	145	45	79
ACINB_22470	GDY36355.1		lipoprotein	114	91	32	79
ACINB_24970	GDY36605.1		hypothetical protein	131	66	40	79
ACINB_25600	GDY36668.1		multidrug MFS transporter	81	113	43	79
ACINB_40630	GDY38171.1		ABC transporter substrate-binding protein	42	127	68	79
ACINB_41070	GDY38215.1		chaperone protein	53	127	57	79
ACINB_46580	GDY38766.1		membrane protein	22	191	24	79
ACINB_03450	GDY34453.1		sodium-independent anion transporter	76	136	24	78.6667
ACINB_17570	GDY35865.1	gatA_1	amidase	48	123	65	78.6667
ACINB_20930	GDY36201.1		DNA-binding response regulator	54	112	70	78.6667
ACINB_33570	GDY37465.1		hypothetical protein	66	158	12	78.6667
ACINB_04240	GDY34532.1		hypothetical protein	26	189	20	78.3333
ACINB_23270	GDY36435.1		hypothetical protein	49	90	96	78.3333
ACINB_25690	GDY36677.1		sensor histidine kinase	56	157	22	78.3333
ACINB_41090	GDY38217.1		PAS domain-containing sensor histidine kinase	79	128	28	78.3333
ACINB_02570	GDY34365.1		dehydrogenase	33	128	73	78
ACINB_10070	GDY35115.1		hypothetical protein	53	131	50	78
ACINB_18030	GDY35911.1		transglycosylase	70	139	25	78
ACINB_41850	GDY38293.1		long-chain-fatty-acid--CoA ligase	24	166	44	78
ACINB_42030	GDY38311.1		hypothetical protein	62	82	90	78
ACINB_46560	GDY38764.1		MFS transporter	48	149	37	78
ACINB_00520	GDY34159.1	mdtC	multidrug resistance protein MdtC	29	164	40	77.6667
ACINB_28680	GDY36976.1		branched-chain amino acid ABC transporter permease	54	140	39	77.6667
ACINB_34030	GDY37511.1		hypothetical protein	44	100	89	77.6667
ACINB_37400	GDY37848.1		UPF0721 transmembrane protein	70	97	66	77.6667
ACINB_39090	GDY38017.1		glutathione S-transferase	45	142	46	77.6667
ACINB_39210	GDY38029.1		glucoamylase	70	135	28	77.6667
ACINB_49610	GDY39070.1		two-component system response regulator	40	136	57	77.6667
ACINB_06200	GDY34728.1		hypothetical protein	68	110	54	77.3333
ACINB_06540	GDY34762.1	fox2	3-hydroxyacyl-CoA dehydrogenase	39	136	57	77.3333
ACINB_23720	GDY36480.1	norB	nitric-oxide reductase large subunit	88	124	20	77.3333
ACINB_25920	GDY36700.1		hypothetical protein	66	150	16	77.3333
ACINB_39890	GDY38097.1		RNA-binding protein S4	40	118	74	77.3333
ACINB_45940	GDY38702.1		DNA-binding response regulator	78	94	60	77.3333
ACINB_47700	GDY38878.1		multidrug transporter AcrB	26	166	40	77.3333
ACINB_07380	GDY34846.1	mrdB	rod shape-determining protein RodA	91	98	42	77
ACINB_08030	GDY34911.1		iron(III) ABC transporter permease	48	149	34	77
ACINB_09200	GDY35028.1		hypothetical protein	127	70	34	77
ACINB_14170	GDY35525.1		hypothetical protein	76	110	45	77
ACINB_17070	GDY35815.1		branched-chain amino acid ABC transporter permease	46	148	37	77
ACINB_19450	GDY36053.1		N-acylglucosamine 2-epimerase	24	151	56	77
ACINB_19790	GDY36087.1	gspG	type II secretion system protein GspG	53	122	56	77
ACINB_23700	GDY36478.1		anaerobic ribonucleoside triphosphate reductase	99	108	24	77
ACINB_36580	GDY37766.1		3-hydroxybutyrate dehydrogenase	44	121	66	77
ACINB_39900	GDY38098.1		phosphodiesterase	32	153	46	77
ACINB_40880	GDY38196.1	glcD	FAD-binding protein	65	120	46	77
ACINB_43520	GDY38460.1		hypothetical protein	26	83	122	77
ACINB_19880	GDY36096.1	gspE	type II secretion system protein GspE	62	134	34	76.6667
ACINB_32300	GDY37338.1	cysP	sulfate ABC transporter substrate-binding protein	45	82	103	76.6667
ACINB_41230	GDY38231.1		3-oxoacyl-ACP reductase	56	129	45	76.6667
ACINB_42050	GDY38313.1	gcvH	glycine cleavage system H protein	77	82	71	76.6667
ACINB_44260	GDY38534.1		peptidase M50	70	90	70	76.6667
ACINB_24810	GDY36589.1	leuE	leucine efflux protein	71	112	46	76.3333
ACINB_25130	GDY36621.1	rdgC	recombination-associated protein RdgC	72	103	54	76.3333
ACINB_32320	GDY37340.1	mnmC	tRNA 5-methylaminomethyl-2-thiouridine biosynthesis bifunctional protein MnmC	68	129	32	76.3333
ACINB_37740	GDY37882.1	lgt	prolipoprotein diacylglyceryl transferase	75	104	50	76.3333
ACINB_41980	GDY38306.1		hypothetical protein	66	135	28	76.3333
ACINB_48410	GDY38950.1	ribH	6,7-dimethyl-8-ribityllumazine synthase	52	110	67	76.3333
ACINB_09090	GDY35017.1	metX	homoserine O-acetyltransferase	76	116	36	76
ACINB_15270	GDY35635.1	hutF	formimidoylglutamate deiminase	44	163	21	76
ACINB_16190	GDY35727.1	dcd	dCTP deaminase	66	108	54	76
ACINB_16330	GDY35741.1		hypothetical protein	28	181	19	76
ACINB_16680	GDY35776.1		patatin	64	116	48	76
ACINB_18890	GDY35997.1		SAM-dependent methyltransferase	67	96	65	76
ACINB_20580	GDY36166.1		metal ABC transporter permease	43	161	24	76
ACINB_24500	GDY36558.1		binding-protein-dependent transporter	54	143	31	76
ACINB_32980	GDY37406.1		hypothetical protein	55	138	35	76
ACINB_34730	GDY37581.1		hypothetical protein	40	164	24	76
ACINB_43040	GDY38412.1		hypothetical protein	97	93	38	76
ACINB_47350	GDY38843.1	hasE	metalloprotease secretion protein	50	122	56	76
ACINB_48470	GDY38956.1		protein TolA	72	106	50	76
ACINB_18950	GDY36003.1	pilP	fimbrial protein	110	81	36	75.6667
ACINB_26390	GDY36747.1	glpR	DeoR family transcriptional regulator	31	174	22	75.6667
ACINB_33980	GDY37506.1		hypothetical protein	66	89	72	75.6667
ACINB_36930	GDY37801.1	rhlE_2	RNA helicase	34	130	63	75.6667
ACINB_37780	GDY37886.1		hypothetical protein	72	96	59	75.6667
ACINB_43080	GDY38416.1		Tat pathway signal protein	83	123	21	75.6667
ACINB_47740	GDY38882.1		hypothetical protein	84	107	36	75.6667
ACINB_02180	GDY34326.1		hypothetical protein	56	111	59	75.3333
ACINB_03030	GDY34411.1		ferredoxin	49	116	61	75.3333
ACINB_09610	GDY35069.1		secretion pathway ATPase	69	119	38	75.3333
ACINB_18590	GDY35967.1		histidine triad nucleotide-binding protein	95	68	63	75.3333
ACINB_46110	GDY38719.1		cAMP phosphodiesterase class-II:metallo-beta-lactamase superfamily protein	78	105	43	75.3333
ACINB_07020	GDY34810.1		feruloyl-CoA synthase	49	148	28	75
ACINB_08280	GDY34936.1		outer membrane protein assembly factor	60	139	26	75
ACINB_08880	GDY34996.1		hypothetical protein	95	82	48	75
ACINB_17400	GDY35848.1		DNA repair protein RecN	101	90	34	75
ACINB_20010	GDY36109.1		hypothetical protein	48	165	12	75
ACINB_01220	GDY34229.1		hypothetical protein	63	119	42	74.6667
ACINB_04330	GDY34541.1		hypothetical protein	46	164	14	74.6667
ACINB_10290	GDY35137.1	bcr	Bcr/CflA family drug resistance efflux transporter	70	106	48	74.6667
ACINB_15420	GDY35650.1		putative intracellular septation protein A	81	95	48	74.6667
ACINB_27100	GDY36818.1		phospholipase	79	115	30	74.6667
ACINB_30550	GDY37163.1		sugar ABC transporter ATP-binding protein	34	158	32	74.6667
ACINB_09690	GDY35077.1		3-oxoacyl-ACP reductase	60	138	25	74.3333
ACINB_12850	GDY35393.1		hypothetical protein	66	120	37	74.3333
ACINB_21940	GDY36302.1		His-Xaa-Ser system radical SAM maturase HxsB	82	123	18	74.3333
ACINB_34890	GDY37597.1	ppk	polyphosphate kinase	76	103	44	74.3333
ACINB_49220	GDY39031.1		gluconokinase	55	158	10	74.3333
ACINB_12590	GDY35367.1		N-acetylmuramoyl-L-alanine amidase	90	102	30	74
ACINB_14560	GDY35564.1		UPF0234 protein	81	78	63	74
ACINB_26320	GDY36740.1	recG	ATP-dependent DNA helicase RecG	37	173	12	74
ACINB_27240	GDY36832.1		salicylate esterase	4	54	164	74
ACINB_32480	GDY37356.1		hypothetical protein	74	118	30	74
ACINB_41000	GDY38208.1		hypothetical protein	83	85	54	74
ACINB_43410	GDY38449.1		hypothetical protein	40	144	38	74
ACINB_44080	GDY38516.1	ispH1	4-hydroxy-3-methylbut-2-enyl diphosphate reductase 1	75	121	26	74
ACINB_44090	GDY38517.1		hypothetical protein	65	113	44	74
ACINB_19720	GDY36080.1	coq7	2-nonaprenyl-3-methyl-6-methoxy-1,4-benzoquinol hydroxylase	52	115	54	73.6667
ACINB_26670	GDY36775.1		hypothetical protein	94	95	32	73.6667
ACINB_31850	GDY37293.1		deoxyribonuclease	49	110	62	73.6667
ACINB_46500	GDY38758.1	dctS	PAS domain-containing sensor histidine kinase	34	157	30	73.6667
ACINB_05180	GDY34626.1	flhG	site-determining protein	66	88	66	73.3333
ACINB_09940	GDY35102.1		DNA-binding response regulator	91	94	35	73.3333
ACINB_28110	GDY36919.1	fliR	flagellar biosynthetic protein FliR	73	105	42	73.3333
ACINB_45540	GDY38662.1		FKBP-type peptidyl-prolyl cis-trans isomerase	70	102	48	73.3333
ACINB_17340	GDY35842.1	gmk	guanylate kinase	64	89	66	73
ACINB_33140	GDY37422.1		aminodeoxychorismate synthase, component I	67	115	37	73
ACINB_38730	GDY37981.1	hmgA_2	homogentisate 1,2-dioxygenase	53	121	45	73
ACINB_42910	GDY38399.1	hemB	delta-aminolevulinic acid dehydratase	52	101	66	73
ACINB_01240	GDY34231.1		cytochrome b	50	133	35	72.6667
ACINB_13070	GDY35415.1		RND transporter	53	118	47	72.6667
ACINB_15890	GDY35697.1		hypothetical protein	50	114	54	72.6667
ACINB_28360	GDY36944.1		GGDEF domain-containing protein	95	98	25	72.6667
ACINB_34810	GDY37589.1		phosphate transport system regulatory protein PhoU	73	89	56	72.6667
ACINB_04390	GDY34547.1		hypothetical protein	46	152	19	72.3333
ACINB_07430	GDY34851.1		hypothetical protein	85	81	51	72.3333
ACINB_21320	GDY36240.1		D,D-heptose 1,7-bisphosphate phosphatase	60	99	58	72.3333
ACINB_28400	GDY36948.1		hypothetical protein	58	111	48	72.3333
ACINB_32940	GDY37402.1		diacylglycerol kinase	84	89	44	72.3333
ACINB_39820	GDY38090.1		hypothetical protein	83	98	36	72.3333
ACINB_46990	GDY38807.1		hypothetical protein	99	77	41	72.3333
ACINB_25590	GDY36667.1		class II glutamine amidotransferase	42	133	41	72
ACINB_32350	GDY37343.1		hypothetical protein	27	106	83	72
ACINB_33970	GDY37505.1	czcC_2	outer membrane protein CzcC	28	96	92	72
ACINB_35430	GDY37651.1		exported copper oxidase	47	130	39	72
ACINB_38980	GDY38006.1	rbsA-1	sugar ABC transporter ATP-binding protein	26	172	18	72
ACINB_47020	GDY38810.1	trmU	tRNA-specific 2-thiouridylase MnmA	84	86	46	72
ACINB_07660	GDY34874.1	yfhK	two-component sensor histidine kinase	64	113	38	71.6667
ACINB_10690	GDY35177.1		sensor domain-containing diguanylate cyclase	40	138	37	71.6667
ACINB_25740	GDY36682.1		hypothetical protein	70	108	37	71.6667
ACINB_25770	GDY36685.1		ABC transporter ATP-binding protein	58	109	48	71.6667
ACINB_26750	GDY36783.1		hypothetical protein	40	138	37	71.6667
ACINB_26770	GDY36785.1		hypothetical protein	68	126	21	71.6667
ACINB_34200	GDY37528.1		sodium-independent anion transporter	32	117	66	71.6667
ACINB_36870	GDY37795.1		hypothetical protein	163	31	21	71.6667
ACINB_38800	GDY37988.1		dehydrogenase	44	127	44	71.6667
ACINB_05220	GDY34630.1		hypothetical protein	48	142	24	71.3333
ACINB_05810	GDY34689.1		membrane protein	63	109	42	71.3333
ACINB_08190	GDY34927.1		serine protease	56	114	44	71.3333
ACINB_13390	GDY35447.1		ABC transporter substrate-binding protein	48	130	36	71.3333
ACINB_20520	GDY36160.1		LysR family transcriptional regulator	42	107	65	71.3333
ACINB_24650	GDY36573.1		MFS transporter	80	106	28	71.3333
ACINB_39960	GDY38104.1		ABC transporter substrate-binding protein	24	170	20	71.3333
ACINB_40870	GDY38195.1		LysR family transcriptional regulator	62	111	41	71.3333
ACINB_41890	GDY38297.1		hypothetical protein	58	130	26	71.3333
ACINB_03330	GDY34441.1	bioB	biotin synthase	26	119	68	71
ACINB_20050	GDY36113.1	ftsI	peptidoglycan synthetase FtsI	54	127	32	71
ACINB_24630	GDY36571.1		hypothetical protein	80	84	49	71
ACINB_26290	GDY36737.1	queA	S-adenosylmethionine:tRNA ribosyltransferase-isomerase	52	127	34	71
ACINB_28850	GDY36993.1		3-oxoacyl-[acyl-carrier-protein] synthase 2	51	120	42	71
ACINB_30800	GDY37188.1	sbcB	exodeoxyribonuclease I	35	114	64	71
ACINB_47890	GDY38897.1		cation acetate symporter	74	121	18	71
ACINB_48100	GDY38918.1		gamma-glutamyltranspeptidase	54	131	28	71
ACINB_06360	GDY34744.1		hypothetical protein	87	79	46	70.6667
ACINB_08730	GDY34981.1		photosynthetic protein synthase I	91	90	31	70.6667
ACINB_22690	GDY36377.1		hypothetical protein	56	130	26	70.6667
ACINB_25160	GDY36624.1	aroG_2	phospho-2-dehydro-3-deoxyheptonate aldolase	35	104	73	70.6667
ACINB_29460	GDY37054.1		biotin-dependent carboxyl transferase	47	105	60	70.6667
ACINB_37460	GDY37854.1		hypothetical protein	102	72	38	70.6667
ACINB_45170	GDY38625.1		flavin-dependent oxidoreductase	36	156	20	70.6667
ACINB_47000	GDY38808.1		hypothetical protein	74	110	28	70.6667
ACINB_16360	GDY35744.1		GGDEF domain-containing protein	67	122	22	70.3333
ACINB_18830	GDY35991.1		outer membrane lipid asymmetry maintenance protein MlaD	110	86	15	70.3333
ACINB_22820	GDY36390.1	glcF	glycolate oxidase iron-sulfur subunit	40	147	24	70.3333
ACINB_30790	GDY37187.1		hypothetical protein	48	129	34	70.3333
ACINB_36480	GDY37756.1		MFS transporter	16	102	93	70.3333
ACINB_39260	GDY38034.1		SAM-dependent methyltransferase	106	81	24	70.3333
ACINB_43170	GDY38425.1	amt	ammonium transporter	50	143	18	70.3333
ACINB_09820	GDY35090.1		hypothetical protein	86	96	28	70
ACINB_09970	GDY35105.1		hypothetical protein	60	134	16	70
ACINB_17050	GDY35813.1		ABC transporter ATP-binding protein	103	95	12	70
ACINB_19190	GDY36027.1		ADP-ribose pyrophosphatase	56	117	37	70
ACINB_34930	GDY37601.1		hypothetical protein	62	122	26	70
ACINB_41740	GDY38282.1		phosphohydrolase	63	119	28	70
ACINB_01200	GDY34227.1	hemC	porphobilinogen deaminase	52	100	57	69.6667
ACINB_02000	GDY34307.1		hypothetical protein	16	137	56	69.6667
ACINB_10220	GDY35130.1	cobD_1	cobalamin biosynthesis protein CobD	56	87	66	69.6667
ACINB_12770	GDY35385.1		hypothetical protein	57	99	53	69.6667
ACINB_15260	GDY35634.1	hutI	imidazolonepropionase	29	170	10	69.6667
ACINB_20750	GDY36183.1	mccA	3-methylcrotonyl-CoA carboxylase subunit alpha	32	161	16	69.6667
ACINB_37130	GDY37821.1		transcriptional regulator	44	143	22	69.6667
ACINB_46910	GDY38799.1		MFS transporter	52	106	51	69.6667
ACINB_14180	GDY35526.1		hypothetical protein	92	92	24	69.3333
ACINB_14230	GDY35531.1		alpha-hydroxy-acid oxidizing enzyme	45	133	30	69.3333
ACINB_16240	GDY35732.1	add	adenine deaminase	65	91	52	69.3333
ACINB_24950	GDY36603.1		MFS transporter	52	129	27	69.3333
ACINB_28170	GDY36925.1	cheW2	chemotaxis protein CheW	64	85	59	69.3333
ACINB_44660	GDY38574.1	lptE	LPS-assembly lipoprotein LptE	62	112	34	69.3333
ACINB_08520	GDY34960.1	foxA	ligand-gated channel protein	38	141	28	69
ACINB_23960	GDY36504.1	minC	putative septum site-determining protein MinC	50	115	42	69
ACINB_27000	GDY36808.1		hypothetical protein	53	104	50	69
ACINB_10160	GDY35124.1		N-acetyltransferase	42	107	57	68.6667
ACINB_12350	GDY35343.1		ABC transporter	43	133	30	68.6667
ACINB_17060	GDY35814.1		ABC transporter ATP-binding protein	55	119	32	68.6667
ACINB_19080	GDY36016.1		epoxide hydrolase	47	123	36	68.6667
ACINB_23540	GDY36462.1		hypothetical protein	26	150	30	68.6667
ACINB_29620	GDY37070.1	acads	butyryl-CoA dehydrogenase	30	126	50	68.6667
ACINB_30880	GDY37196.1		hypothetical protein	75	100	31	68.6667
ACINB_39220	GDY38030.1	otsA	alpha,alpha-trehalose-phosphate synthase (UDP-forming)	70	116	20	68.6667
ACINB_42940	GDY38402.1		hypothetical protein	70	100	36	68.6667
ACINB_44400	GDY38548.1		3-oxoacyl-ACP reductase	64	96	46	68.6667
ACINB_11890	GDY35297.1	mobB	molybdopterin-guanine dinucleotide biosynthesis protein MobB	72	94	39	68.3333
ACINB_14370	GDY35545.1		hypothetical protein	87	81	37	68.3333
ACINB_22560	GDY36364.1		glycosyl transferase family 2	64	99	42	68.3333
ACINB_34280	GDY37536.1		hypothetical protein	34	135	36	68.3333
ACINB_06630	GDY34771.1		CBS domain-containing protein	40	106	58	68
ACINB_10600	GDY35168.1		amino acid ABC transporter substrate-binding protein	45	99	60	68
ACINB_12000	GDY35308.1		hybrid sensor histidine kinase/response regulator	34	148	22	68
ACINB_14840	GDY35592.1		C4-dicarboxylate ABC transporter permease	59	99	46	68
ACINB_16450	GDY35753.1		hypothetical protein	49	105	50	68
ACINB_24340	GDY36542.1		amino acid ABC transporter permease	49	138	17	68
ACINB_26430	GDY36751.1		sugar ABC transporter permease	59	81	64	68
ACINB_32930	GDY37401.1		RDD family protein	46	130	28	68
ACINB_43320	GDY38440.1		hypothetical protein	60	86	58	68
ACINB_01280	GDY34235.1		hypothetical protein	54	119	30	67.6667
ACINB_07090	GDY34817.1		hypothetical protein	58	117	28	67.6667
ACINB_30110	GDY37119.1		hypothetical protein	74	85	44	67.6667
ACINB_33870	GDY37495.1		hypothetical protein	143	44	16	67.6667
ACINB_39880	GDY38096.1		permease	71	89	43	67.6667
ACINB_16020	GDY35710.1		thiamine biosynthesis lipoprotein ApbE	107	86	9	67.3333
ACINB_18560	GDY35964.1	tatC	Sec-independent protein translocase protein TatC	88	69	45	67.3333
ACINB_36440	GDY37752.1		tartrate dehydrogenase	65	96	41	67.3333
ACINB_42610	GDY38369.1		hypothetical protein	44	140	18	67.3333
ACINB_02970	GDY34405.1	prmB	50S ribosomal protein L3 glutamine methyltransferase	76	90	35	67
ACINB_07370	GDY34845.1		hypothetical protein	40	130	31	67
ACINB_10250	GDY35133.1		peptidase	49	90	62	67
ACINB_14450	GDY35553.1		beta-phosphoglucomutase	65	116	20	67
ACINB_28080	GDY36916.1		hypothetical protein	94	80	27	67
ACINB_30540	GDY37162.1		phosphorylase	43	119	39	67
ACINB_33630	GDY37471.1		acetyl-CoA synthetase	38	141	22	67
ACINB_37650	GDY37873.1		hypothetical protein	62	80	59	67
ACINB_39180	GDY38026.1		hypothetical protein	65	98	38	67
ACINB_02880	GDY34396.1		5-carboxymethyl-2-hydroxymuconate isomerase	46	103	51	66.6667
ACINB_04830	GDY34591.1		hypothetical protein	74	60	66	66.6667
ACINB_07880	GDY34896.1		hypothetical protein	82	91	27	66.6667
ACINB_40810	GDY38189.1	narK_2	nitrite extrusion protein	94	64	42	66.6667
ACINB_47480	GDY38856.1	brfB	TonB-dependent receptor	45	140	15	66.6667
ACINB_05620	GDY34670.1		methyl-accepting chemotaxis protein	40	141	18	66.3333
ACINB_12420	GDY35350.1		cysteine synthase	52	100	47	66.3333
ACINB_16560	GDY35764.1		hydroxypyruvate reductase	41	134	24	66.3333
ACINB_30330	GDY37141.1	kdpD	two-component sensor histidine kinase	44	140	15	66.3333
ACINB_31940	GDY37302.1		iron-containing alcohol dehydrogenase	36	142	21	66.3333
ACINB_34190	GDY37527.1		universal stress protein	62	92	45	66.3333
ACINB_35090	GDY37617.1	lpxB	lipid-A-disaccharide synthase	67	92	40	66.3333
ACINB_43240	GDY38432.1		hypothetical protein	56	119	24	66.3333
ACINB_43380	GDY38446.1		response regulator	124	63	12	66.3333
ACINB_12990	GDY35407.1	comA	DNA internalization-related competence protein ComEC/Rec2	29	131	38	66
ACINB_19240	GDY36032.1		nitrate reductase	28	121	49	66
ACINB_21090	GDY36217.1		hypothetical protein	64	85	49	66
ACINB_24370	GDY36545.1		GntR family transcriptional regulator	47	99	52	66
ACINB_34360	GDY37544.1		cation transport ATPase	34	139	25	66
ACINB_35370	GDY37645.1		hypothetical protein	133	50	15	66
ACINB_48730	GDY38982.1		oxidoreductase	68	102	28	66
ACINB_03920	GDY34500.1		TetR family transcriptional regulator	65	88	44	65.6667
ACINB_06270	GDY34735.1		tellurium resistance terB-like protein subgroup 2	50	109	38	65.6667
ACINB_13250	GDY35433.1	glnS_2	glutamine--tRNA ligase	42	123	32	65.6667
ACINB_19300	GDY36038.1		LysR family transcriptional regulator	28	93	76	65.6667
ACINB_37470	GDY37855.1		hypothetical protein	89	66	42	65.6667
ACINB_38820	GDY37990.1		Zn-dependent hydrolase	47	90	60	65.6667
ACINB_43260	GDY38434.1	mreD	rod shape-determining protein MreD	48	110	39	65.6667
ACINB_47920	GDY38900.1		transcriptional regulator	53	92	52	65.6667
ACINB_48530	GDY38962.1		SURF1-like protein	56	98	43	65.6667
ACINB_04170	GDY34525.1		hypothetical protein	77	66	53	65.3333
ACINB_12930	GDY35401.1		MFS transporter	84	94	18	65.3333
ACINB_19200	GDY36028.1		hypothetical protein	42	120	34	65.3333
ACINB_27050	GDY36813.1	pleD	diguanylate cyclase	72	108	16	65.3333
ACINB_29220	GDY37030.1		amidinotransferase	66	104	26	65.3333
ACINB_34710	GDY37579.1		NAD(FAD)-utilizing dehydrogenase	43	108	45	65.3333
ACINB_06600	GDY34768.1		bifunctional metallophosphatase/5'-nucleotidase	40	119	36	65
ACINB_03730	GDY34481.1		hypothetical protein	22	127	45	64.6667
ACINB_06260	GDY34734.1		hypothetical protein	51	104	39	64.6667
ACINB_06620	GDY34770.1		hypothetical protein	52	126	16	64.6667
ACINB_08570	GDY34965.1		MaoC family dehydratase	28	134	32	64.6667
ACINB_15220	GDY35630.1		ABC transporter permease	49	122	23	64.6667
ACINB_28100	GDY36918.1	fliQ	flagellar export apparatus protein FliQ	89	77	28	64.6667
ACINB_29470	GDY37055.1		AMP-binding protein	36	122	36	64.6667
ACINB_40070	GDY38115.1		MFS transporter	22	134	38	64.6667
ACINB_16270	GDY35735.1		ABC transporter permease	54	115	24	64.3333
ACINB_17230	GDY35831.1	ureF	urease accessory protein UreF	56	120	17	64.3333
ACINB_18390	GDY35947.1	zapD	cell division protein ZapD	88	81	24	64.3333
ACINB_19620	GDY36070.1		transcriptional regulator	54	111	28	64.3333
ACINB_21310	GDY36239.1		1-acyl-sn-glycerol-3-phosphate acyltransferase	69	88	36	64.3333
ACINB_29880	GDY37096.1		ABC transporter substrate-binding protein	31	128	34	64.3333
ACINB_31460	GDY37254.1		repressor	71	88	34	64.3333
[truncated: 3,013 more rows]
