# Supplementary material for: Effects of Co-existing Heterotrophs on Physiology of and Nitrogen Metabolism in Autotrophic Nitrite-oxidizing Candidatus Nitrotoga
Source: Microbes Environ. 2023 Dec 9;38(4):ME23076. doi: 10.1264/jsme2.ME23076 (PMC10728634; doi:10.1264/jsme2.ME23076)
Supplement: Supplementary file 4 — Supplementary Material 4 [file 38_23076_s4.xlsx]

## Sheet: Table S3
Table S3 Top 200 most highly transcribed genes of Acidovorax sp. NB1
locus tag	average_TPM	rank	product
ACINB_19330	76486.1	1	hypothetical protein
ACINB_42390	42156.7	2	hypothetical protein
ACINB_49170	40026.1	3	hypothetical protein
ACINB_13080	32507.7	4	hypothetical protein
ACINB_22250	31070.3	5	hypothetical protein
ACINB_31990	23860	6	hypothetical protein
ACINB_46120	21012	7	general secretion pathway protein GspH
ACINB_19320	18787.1	8	hypothetical protein
ACINB_14720	16740.1	9	phasin family protein
ACINB_00150	12895.6	10	hypothetical protein
ACINB_20990	12111.8	11	cell surface protein*
ACINB_21240	10271.7	12	phasin family protein / polu granule associated protein*
ACINB_49430	9088.3	13	30S ribosomal protein S21 3
ACINB_49180	8778.4	14	hypothetical protein
ACINB_29000	8549	15	50S ribosomal protein L13
ACINB_49630	8270.4	16	hypothetical protein
ACINB_18090	8020.1	17	50S ribosomal protein L21
ACINB_14330	7356.9	18	50S ribosomal protein L35
ACINB_01830	7257.3	19	30S ribosomal protein S20
ACINB_50070	5945.2	20	50S ribosomal protein L3
ACINB_41180	5847	21	50S ribosomal protein L11
ACINB_26500	5776.2	22	30S ribosomal protein S14
ACINB_26620	5381.2	23	50S ribosomal protein L17
ACINB_19710	5362	24	porin
ACINB_26480	5125.8	25	50S ribosomal protein L24
ACINB_26470	5103.5	26	50S ribosomal protein L14
ACINB_50000	5084.5	27	50S ribosomal protein L16
ACINB_42850	4942.4	28	30S ribosomal protein S12
ACINB_26590	4926	29	30S ribosomal protein S11
ACINB_26490	4914	30	50S ribosomal protein L5
ACINB_10200	4716.7	31	50S ribosomal protein L19
ACINB_50040	4661.8	32	50S ribosomal protein L2
ACINB_30010	4601.2	33	hypothetical protein
ACINB_50010	4572.2	34	30S ribosomal protein S3*
ACINB_49990	4531.3	35	50S ribosomal protein L29
ACINB_11770	4519.4	36	30S ribosomal protein S6
ACINB_19360	4502.6	37	10 kDa chaperonin
ACINB_34760	4490.8	38	50S ribosomal protein L31 type B
ACINB_26600	4483.3	39	30S ribosomal protein S4
ACINB_10020	4311.4	40	50S ribosomal protein L28
ACINB_49700	4244.5	41	F0F1 ATP synthase subunit C*
ACINB_10170	4208.6	42	30S ribosomal protein S16
ACINB_27940	4205.6	43	B-type flagellin
ACINB_26580	4180.4	44	30S ribosomal protein S13
ACINB_08920	4160.6	45	50S ribosomal protein L34
ACINB_41160	4157.1	46	50S ribosomal protein L10
ACINB_14990	4070.5	47	30S ribosomal protein S1
ACINB_50030	4020.5	48	30S ribosomal protein S19
ACINB_50060	3949.9	49	50S ribosomal protein L4
ACINB_50080	3790.6	50	30S ribosomal protein S10
ACINB_26520	3692.1	51	50S ribosomal protein L6
ACINB_41150	3672.8	52	50S ribosomal protein L7/L12
ACINB_23780	3585.6	53	hypothetical protein
ACINB_50020	3580.2	54	50S ribosomal protein L22
ACINB_49980	3532.4	55	30S ribosomal protein S17
ACINB_12140	3473.1	56	30S ribosomal protein S15
ACINB_42840	3450.8	57	30S ribosomal protein S7
ACINB_35220	3437.7	58	30S ribosomal protein S2
ACINB_28990	3398.6	59	30S ribosomal protein S9
ACINB_41170	3237.6	60	50S ribosomal protein L1
ACINB_15050	3098	61	OmpA family protein*
ACINB_10270	3083.3	62	DEAD/DEAH box helicase*
ACINB_42830	3053.8	63	elongation factor G
ACINB_17490	3039.8	64	50S ribosomal protein L25
ACINB_26510	3015.7	65	30S ribosomal protein S8
ACINB_22870	2901.5	66	exported protein
ACINB_27920	2799.3	67	B-type flagellin
ACINB_10010	2723.6	68	50S ribosomal protein L33
ACINB_18080	2671	69	50S ribosomal protein L27
ACINB_05860	2628.5	70	hypothetical protein
ACINB_26530	2498.6	71	50S ribosomal protein L18
ACINB_26540	2491.5	72	30S ribosomal protein S5
ACINB_29300	2432.9	73	MFS transporter
ACINB_14340	2312.9	74	50S ribosomal protein L20
ACINB_00240	2310.9	75	glutamine synthetase GlnA
ACINB_12870	2289.3	76	hypothetical protein
ACINB_34390	2272.9	77	hypothetical protein
ACINB_26560	2216.4	78	50S ribosomal protein L15
ACINB_21410	2119.9	79	hypothetical protein
ACINB_11790	2072.5	80	30S ribosomal protein S18
ACINB_36530	2008.3	81	elongation factor P
ACINB_30160	1942.9	82	branched chain amino acid ABC transporter substrate-binding protein
ACINB_49020	1896.4	83	hypothetical protein
ACINB_19370	1885.9	84	60 kDa chaperonin
ACINB_26570	1814.9	85	protein translocase subunit SecY
ACINB_11800	1800	86	50S ribosomal protein L9
ACINB_25000	1791.7	87	heavy metal transport/detoxification protein
ACINB_50050	1748.2	88	50S ribosomal protein L23
ACINB_14300	1654	89	isocitrate lyase
ACINB_26610	1641.7	90	DNA-directed RNA polymerase subunit alpha
ACINB_48200	1608.3	91	nucleoside diphosphate kinase
ACINB_34410	1570.1	92	membrane protein
ACINB_01580	1502.9	93	hypothetical protein
ACINB_37950	1487	94	trigger factor
ACINB_35210	1483.1	95	elongation factor Ts
ACINB_49670	1470.1	96	ATP synthase subunit alpha 1
ACINB_11750	1411.9	97	chaperone protein DnaK
ACINB_42500	1393	98	hypothetical protein
ACINB_11300	1355	99	acyl carrier protein
ACINB_27730	1349.8	100	hypothetical protein
ACINB_41210	1339.4	101	hypothetical protein
ACINB_20500	1324.1	102	glutamate/aspartate ABC transporter substrate-binding protein
ACINB_04820	1314.7	103	aminotransferase
ACINB_34260	1224.1	104	inorganic pyrophosphatase
ACINB_11780	1214	105	primosomal replication protein N
ACINB_15400	1213.7	106	peptidylprolyl isomerase
ACINB_14600	1173.3	107	hypothetical protein
ACINB_22860	1149.7	108	nitrogen regulatory protein P-II 1
ACINB_37790	1139.5	109	cytochrome c
ACINB_11760	1139.4	110	protein GrpE
ACINB_09990	1137.9	111	aminotransferase
ACINB_34400	1132.7	112	membrane protein
ACINB_09070	1126.6	113	hypothetical protein
ACINB_11250	1120.2	114	50S ribosomal protein L32
ACINB_49690	1114.4	115	ATP synthase subunit b
ACINB_37800	1110.6	116	acetyl-coenzyme A synthetase
ACINB_41190	1095.8	117	transcription termination/antitermination protein NusG
ACINB_49650	1064.2	118	ATP synthase subunit beta 1
ACINB_09440	1057.2	119	hypothetical protein
ACINB_11830	1057.2	120	peroxiredoxin
ACINB_04800	1017.7	121	Fe-S cluster assembly transcriptional regulator IscR
ACINB_22850	1005.9	122	ammonium transporter
ACINB_41140	1005	123	DNA-directed RNA polymerase subunit beta
ACINB_08750	972.7	124	RNA polymerase sigma factor RpoH
ACINB_49660	972.1	125	ATP synthase gamma chain
ACINB_48610	968.1	126	malate dehydrogenase
ACINB_12150	963.8	127	polyribonucleotide nucleotidyltransferase
ACINB_04780	936.8	128	iron-sulfur cluster assembly scaffold protein IscU
ACINB_34020	926.5	129	hypothetical protein
ACINB_15380	925.9	130	hypothetical protein
ACINB_17480	901.6	131	ribose-phosphate pyrophosphokinase
ACINB_01120	894.3	132	hypothetical protein
ACINB_46050	893.1	133	succinate--CoA ligase [ADP-forming] subunit beta
ACINB_41130	888.1	134	DNA-directed RNA polymerase subunit beta'
ACINB_27690	872.1	135	basal-body rod modification protein FlgD
ACINB_21000	866.4	136	hypothetical protein
ACINB_37940	861.4	137	ATP-dependent Clp protease proteolytic subunit
ACINB_14980	861.1	138	integration host factor subunit beta
ACINB_23850	842.1	139	D-amino acid dehydrogenase small subunit DAD
ACINB_06920	838.4	140	benzoyl-CoA oxygenase subunit B
ACINB_27710	835.8	141	flagellar basal body rod protein FlgB
ACINB_14410	823.3	142	nitrite reductase small subunit NirD-2
ACINB_35580	822.7	143	hypothetical protein
ACINB_20890	797.9	144	acyl-CoA dehydrogenase oxidoreductase
ACINB_34980	796	145	ATP-dependent zinc metalloprotease FtsH
ACINB_41200	791	146	protein translocase subunit SecE
ACINB_23490	788.8	147	glutamate dehydrogenase GDH
ACINB_25720	772.7	148	hypothetical protein
ACINB_27680	771.4	149	flagellar hook protein FlgE
ACINB_24360	768.3	150	amino acid ABC transporter substrate-binding protein
ACINB_47580	764.7	151	alkyl hydroperoxide reductase subunit C
ACINB_28900	757	152	hypothetical protein
ACINB_05140	755.8	153	hypothetical protein
ACINB_13950	755.2	154	GTP-binding protein
ACINB_16000	749.7	155	DNA-binding protein
ACINB_42770	729.7	156	MarR family transcriptional regulator
ACINB_49710	725.3	157	ATP synthase subunit a
ACINB_34040	724.5	158	blue copper protein
ACINB_01160	717.6	159	hypothetical protein
ACINB_00660	711.8	160	hypothetical protein
ACINB_27950	711	161	flagellar hook-associated protein 2
ACINB_33260	690.2	162	hypothetical protein
ACINB_14320	665.4	163	translation initiation factor IF-3
ACINB_05590	660	164	hypothetical protein
ACINB_32870	656.3	165	ketol-acid reductoisomerase (NADP(+))
ACINB_26450	653.1	166	ABC transporter substrate-binding protein
ACINB_25010	650.6	167	hypothetical protein
ACINB_04790	647.9	168	cysteine desulfurase IscS
ACINB_25750	647.8	169	thiol:disulfide interchange protein
ACINB_32910	642.6	170	hypothetical protein
ACINB_11740	641.5	171	chaperone protein DnaJ
ACINB_48680	640.5	172	citrate synthase
ACINB_03040	631.3	173	esterase
ACINB_27960	629.4	174	flagellar protein FliS
ACINB_46610	624.2	175	preprotein translocase subunit YajC
ACINB_43500	623.4	176	hypothetical protein
ACINB_01590	618.9	177	hypothetical protein
ACINB_48920	615.9	178	electron transfer flavoprotein subunit alpha
ACINB_27090	615.7	179	hypothetical protein
ACINB_46060	612.8	180	succinate--CoA ligase [ADP-forming] subunit alpha
ACINB_46130	612.2	181	hypothetical protein
ACINB_33280	610.6	182	hypothetical protein
ACINB_06930	606.7	183	benzoyl-CoA-dihydrodiol lyase
ACINB_27150	605.3	184	hypothetical protein
ACINB_09430	602.6	185	barnase inhibitor
ACINB_49680	601.1	186	ATP synthase subunit delta
ACINB_32390	588.8	187	ferredoxin
ACINB_48930	581	188	electron transfer flavoprotein subunit beta
ACINB_42790	578.3	189	multidrug resistance protein A
ACINB_41660	575.4	190	sulfate-binding protein
ACINB_28960	572.6	191	putative iron-sulfur cluster insertion protein ErpA
ACINB_40410	569.2	192	acyl-CoA-binding protein
ACINB_18510	567.4	193	ubiquinol-cytochrome c reductase iron-sulfur subunit
ACINB_01130	565.5	194	flagellar transcriptional regulator FlhC
ACINB_30820	563.4	195	ATP-dependent Clp protease ATP-binding subunit ClpA
ACINB_14400	558.4	196	nitrite reductase large subunit NirB
ACINB_07030	557.9	197	hypothetical protein
ACINB_19060	549.5	198	cytochrome c
ACINB_49640	537.9	199	ATP synthase epsilon chain
ACINB_38620	536.7	200	C4-dicarboxylate ABC transporter substrate-binding protein
*; BLASTn search was conducted based on sequences registered in NCBI to reannnotate beacues these genes were not annotated in Acidovorax sp. NB1 genome database.
